# Supplementary material for: Characterizing Participants in the ClinSeq Genome Sequencing Cohort as Early Adopters of a New Health Technology
Source: PLoS One. 2015 Jul 17;10(7):e0132690. doi: 10.1371/journal.pone.0132690 (PMC4506048; doi:10.1371/journal.pone.0132690)
Supplement: S1 Table — (XLS) [file pone.0132690.s001.xls]

## Sheet: Raw Data
Custom ID - Subjects	Attribute 1 - Subjects	Education_highest_level - Demographic_data	Household_income - Demographic_data	Sex - Subjects	Marital_status_admission_data - Demographic_data	Race(s) - Subjects	Ethnicity - Subjects	Number of Children	Time from Consent to Survey (years)	Age at Survey (Years)	Tolerance of Uncertainty, Q1	Tolerance of Uncertainty, Q2	Tolerance of Uncertainty, Q3	Tolerance of Uncertainty, Q4	Tolerance of Uncertainty, Q5	Tolerance of Uncertainty, Q6	Tolerance of Uncertainty, Q7	Optimism, Q1	Optimism, Q2	Optimism, Q3	Resilience, Q1	Resilience, Q2	Resilience, Q3	Resilience, Q4	Resilience, Q5	Resilience, Q6	Resilience, Q7	Resilience, Q8	Resilience, Q9	Resilience, Q10	Resilience, Q11	Resilience, Q12	Resilience, Q13	Resilience, Q14	Big Five, Q1	Big Five, Q2	Big Five, Q3	Big Five, Q4	Big Five, Q5	Big Five, Q6	Big Five, Q7	Big Five, Q8	Big Five, Q9	Big Five, Q10	Big Five, Q11	Big Five, Q12	Big Five, Q13	Big Five, Q14	Big Five, Q15
survey_id 1001	Bins 1-3	College Graduate and Higher	More than $100000	Male	Married	[White]	Not Hispanic or Latino	0	3.00278	47.7667	1	1	1	1	4	1	1	5	5	5	7	7	7	7	7	7	5	7	7	7	7	7	7	7	4	5	5	1	5	2	5	4	5	5	5	1	4	1	5
survey_id 1003	Bin 4	College Graduate and Higher	More than $100000	Male	Married	[White]	Not Hispanic or Latino	1 or More	1.21667	62.7556	5	2	4	3	4	2	4	5	4	5	7	7	7	7	7	6	6	6	7	7	7	7	7	7	2	3	5	1	5	4	4	3	4	5	4	1	4	1	5
survey_id 1004	Bins 1-3	College Graduate and Higher	More than $100000	Female	Unknown	[White]	Not Hispanic or Latino	0	5.65278	61.3528	1	1	1	1	3	1	2	4	4	5	6	6	6	6	6	6	6	6	6	6	6	6	6	6	2	4	4	1	4	4	4	2	2	5	4	1	5	4	4
survey_id 1006	Bins 1-3	College Graduate and Higher	More than $100000	Male	Other	[White]	Not Hispanic or Latino	1 or More	5.25	67.3194	2	3	2	2	1	3	3	4	4	4	6	7	6	6	5	6	6	7	7	5	6	7	7	6	2	3	4	1	5	3	4	2	4	5	5	2	5	2	4
survey_id 1007	Bin 4	College Graduate and Higher	More than $100000	Male	Married	[White]	Not Hispanic or Latino	1 or More	5.68333	63.4917	4	4	3	2	2	3	2	4	4	4	6	7	5	6	5	5	5	6	6	6	5	6	7	6	2	4	4	2	4	4	5	2	3	5	3	1	4	3	3
survey_id 1010	Bin 4	College Graduate and Higher	More than $100000	Male	Unknown	[White]	Not Hispanic or Latino	1 or More	0.433333	50.0917	3	4	3	2	4	2	4	4	4	5	7	7	7	7	7	7	7	6	7	7	7	7	7	7	1	2	5	2	4	2	4	2	4	5	4	1	5	3	4
survey_id 1011	Bin 4	College Graduate and Higher	More than $100000	Male	Married	[White]	Not Hispanic or Latino	0	1.01111	61.0111	2	1	2	1	3	3	2	4	4	4	.	.	.	.	.	.	.	.	.	.	.	.	.	.	.	.	.	.	.	.	.	.	.	.	.	.	.	.	.
survey_id 1013	Bins 1-3	College Graduate and Higher	More than $100000	Male	Married	[White]	Not Hispanic or Latino	1 or More	2.90556	61.2639	4	2	3	4	2	3	4	4	4	4	7	7	7	7	7	7	7	7	7	7	7	7	7	7	4	2	5	1	5	4	4	4	4	5	4	4	5	4	5
survey_id 1014	Bins 1-3	College Graduate and Higher	More than $100000	Male	Married	[Asian]	Not Hispanic or Latino	1 or More	3.24444	66.6556	1	2	2	2	3	2	3	3	3	4	6	6	6	6	6	6	6	7	7	6	6	6	7	6	1	2	5	1	4	3	4	2	4	5	4	1	5	3	4
survey_id 1015	Bin 4	College Graduate and Higher	More than $100000	Male	Married	[Asian]	Not Hispanic or Latino	1 or More	2.54167	67.3917	1	1	4	3	2	1	4	4	4	5	7	7	7	7	7	7	7	7	7	7	7	7	7	7	1	4	5	1	5	3	5	1	5	5	5	1	5	3	5
survey_id 1016	Bins 1-3	College Graduate and Higher	More than $100000	Male	Married	[White]	Not Hispanic or Latino	0	3.94722	59.2	4	4	4	2	2	4	2	4	4	4	7	7	7	6	6	7	7	7	7	7	7	7	7	7	4	2	5	4	5	4	5	1	2	5	5	3	5	5	5
survey_id 1017	Bins 1-3	College Graduate and Higher	More than $100000	Male	Married	[White]	Not Hispanic or Latino	1 or More	4.96389	65.6972	3	3	4	4	4	3	2	.	.	.	6	7	3	6	6	6	4	5	6	7	5	7	6	6	.	.	.	.	.	.	.	.	.	.	.	.	.	.	.
survey_id 1018	Bins 1-3	College Graduate and Higher	More than $100000	Male	Married	[White]	Not Hispanic or Latino	1 or More	1.15278	53.9806	4	2	4	2	4	3	4	4	4	4	6	7	6	6	6	6	6	4	6	7	5	6	6	6	3	2	4	4	5	5	4	2	4	5	3	1	4	4	5
survey_id 1021	Bin 4	College Graduate and Higher	More than $100000	Male	Married	[White]	Not Hispanic or Latino	1 or More	7.63333	57.9444	1	1	1	1	3	1	3	2	4	4															2	1	4	1	4	4	4	2	4	5	4	1	5	2	4
survey_id 1022	Bins 1-3	College Graduate and Higher	More than $100000	Male	Other	[White]	Not Hispanic or Latino	1 or More	4.07778	65.3083	1	1	1	1	1	1	3	5	5	5	7	7	7	7	7	7	7	7	7	7	7	7	7	7	1	5	5	1	4	3	5	1	3	5	5	1	5	4	4
survey_id 1023	Bins 1-3	College Graduate and Higher	More than $100000	Male	Married	[White]	Not Hispanic or Latino	1 or More	3.11667	57.9972	4	1	5	5	5	4	5	5	5	5	7	7	7	7	7	7	7	7	7	7	7	7	7	7	1	1	5	1	4	5	5	4	5	5	5	1	5	2	4
survey_id 1024	Bins 1-3	Less than College Graduate	More than $100000	Male	Married	[White]	Not Hispanic or Latino	0	5.63333	54.3361	4	4	2	3	4	3	4	2	3	4	6	6	5	6	3	4	5	3	5	6	6	6	6	6	3	5	4	2	3	2	3	3	2	4	3	2	4	4	2
survey_id 1025	Bins 1-3	College Graduate and Higher	More than $100000	Male	Married	[White]	Not Hispanic or Latino	1 or More	4.68889	67.4167	2	2	4	3	4	4	4	4	5	5	6	6	6	7	6	6	6	6	7	7	6	7	7	6	3	3	4	1	3	4	5	4	4	5	4	2	5	3	3
survey_id 1026	Bins 1-3	College Graduate and Higher	More than $100000	Male	Married	[White]	Not Hispanic or Latino	1 or More	5.01389	66.6806	1	2	2	2	1	1	1	2	2	4	6	7	6	7	7	6	6	7	6	7	7	5	7	6	4	3	4	4	3	4	5	1	4	4	5	1	4	5	1
survey_id 1027	Bin 4	College Graduate and Higher	More than $100000	Male	Married	[Asian]	Not Hispanic or Latino	1 or More	0.797222	52.6139	4	2	4	2	2	2	3	4	4	4	7	7	7	7	7	7	6	7	7	6	7	7	7	7	2	3	5	1	5	4	5	1	5	5	5	1	5	1	4
survey_id 1028	Bins 1-3	College Graduate and Higher	Not reported	Male	Married	[White]	Not Hispanic or Latino	0	5.03611	67.1667	2	4	4	3	3	3	2	4	4	4	6	6	6	6	5	5	5	5	6	6	6	6	6	5	4	4	4	1	4	3	3	4	3	5	4	2	4	4	4
survey_id 1031	Bins 1-3	Less than College Graduate	$100000 or Less	Male	Other	[White]	Not Hispanic or Latino	0	6.00833	70.9417	3	1	3	3	5	2	3	3	3	4	7	6	6	6	6	7	7	7	7	6	7	7	7	7	3	5	5	3	5	1	5	1	3	5	4	1	5	3	4
survey_id 1032	Bins 1-3	Less than College Graduate	$100000 or Less	Male	Single	[White]	Not Hispanic or Latino	0	4.78611	56.9139	2	3	4	1	4	3	2	3	2	2	5	4	4	4	5	5	5	4	6	6	4	7	3	5	3	2	5	4	5	5	5	2	3	5	3	1	5	4	4
survey_id 1033	Bins 1-3	College Graduate and Higher	More than $100000	Male	Married	[White]	Not Hispanic or Latino	1 or More	5.51389	71.4611	2	2	2	2	1	2	2	.	.	.	.	.	.	.	.	.	.	.	.	.	.	.	.	.	.	.	.	.	.	.	.	.	.	.	.	.	.	.	.
survey_id 1034	Bins 1-3	Less than College Graduate	More than $100000	Male	Married	[White]	Not Hispanic or Latino	1 or More	2.15278	53.7667	4	3	3	3	4	2	3	2	2	3	7	7	6	6	7	7	7	7	7	6	7	7	6	7	3	4	5	2	3	1	5	1	4	5	5	3	5	5	3
survey_id 1036	Bins 1-3	College Graduate and Higher	More than $100000	Male	Married	[Unknown]	Hispanic or Latino	0	5.73056	65.3722	1	1	3	2	3	1	1	2	3	3	6	6	6	6	6	6	7	6	6	6	6	6	6	6	1	2	5	1	4	4	5	4	5	5	4	1	5	3	5
survey_id 1037	Bin 4	College Graduate and Higher	More than $100000	Male	Married	[Asian]	Not Hispanic or Latino	1 or More	1.09167	63.8167	4	3	4	4	4	4	4	4	4	5	7	7	7	7	5	6	6	5	6	5	6	5	6	6	4	2	4	1	2	5	4	3	4	5	3	2	4	4	4
survey_id 1042	Bins 1-3	College Graduate and Higher	More than $100000	Male	Married	[White]	Not Hispanic or Latino	1 or More	3.625	67.975	2	2	3	2	4	3	2	4	4	4	6	7	7	7	7	6	7	7	6	7	6	7	6	6	4	5	5	1	5	1	4	2	5	2	4	2	5	3	4
survey_id 1043	Bins 1-3	Less than College Graduate	$100000 or Less	Male	Other	[Other]	Hispanic or Latino	1 or More	3.58611	66.3722	5	5	5	5	5	5	5	5	5	4	7	7	7	7	7	7	7	7	7	7	7	7	7	7	4	5	5	1	5	4	5	1	4	5	5	1	5	4	4
survey_id 1044	Bins 1-3	College Graduate and Higher	More than $100000	Male	Married	[White]	Not Hispanic or Latino	1 or More	5.80556	58.5694	2	1	1	1	1	1	1	4	4	4	6	6	6	6	6	6	6	6	6	7	6	6	6	6	2	4	5	1	5	4	4	1	5	4	4	1	4	1	3
survey_id 1045	Bins 1-3	College Graduate and Higher	More than $100000	Male	Married	[White]	Not Hispanic or Latino	1 or More	1.19722	46.7694	3	2	3	4	5	2	1	4	4	4	7	7	7	7	7	7	7	6	6	6	7	7	7	7	2	1	5	1	4	1	3	2	5	4	2	1	5	4	4
survey_id 1047	Bins 1-3	College Graduate and Higher	More than $100000	Male	Other	[White]	Not Hispanic or Latino	1 or More	5.44444	65.6667	4	2	2	4	3	2	3	3	3	4	6	6	6	6	6	6	6	6	6	6	6	7	6	6	4	4	4	2	2	5	4	4	4	4	3	1	3	4	3
survey_id 1048	Bin 4	College Graduate and Higher	$100000 or Less	Male	Married	[White]	Not Hispanic or Latino	1 or More	3	68.675	2	1	1	1	2	2	1	3	3	3	6	6	3	5	3	5	5	3	5	3	4	6	6	4	2	3	4	1	5	4	.	1	1	5	1	1	4	4	5
survey_id 1050	Bins 1-3	Less than College Graduate	More than $100000	Male	Married	[White]	Not Hispanic or Latino	1 or More	4.98611	59.6694	1	4	3	2	5	4	3	5	5	5	7	7	7	7	7	7	7	7	7	6	6	7	7	7	2	5	5	1	5	2	5	3	5	5	5	2	5	4	5
survey_id 1052	Bins 1-3	College Graduate and Higher	$100000 or Less	Male	Married	[White]	Not Hispanic or Latino	1 or More	5.20278	55.0111	4	4	2	2	2	4	2	4	4	3	7	6	5	6	6	6	6	6	6	6	4	6	5	6	4	2	5	4	3	4	5	1	4	4	4	1	5	4	3
survey_id 1053	Bin 4	College Graduate and Higher	More than $100000	Male	Married	[White]	Not Hispanic or Latino	1 or More	0.847222	57	3	2	2	2	1	1	1	3	3	3	6	6	6	6	6	6	6	6	6	6	6	6	6	6	4	5	4	3	4	3	4	3	3	4	4	2	4	4	4
survey_id 1055	Bins 1-3	College Graduate and Higher	More than $100000	Male	Married	[White]	Not Hispanic or Latino	1 or More	4.08333	54.4917	2	3	4	2	3	3	3	3	3	3	5	5	5	5	5	5	5	6	6	6	5	5	5	5	3	3	3	3	4	2	4	2	3	4	3	2	4	2	4
survey_id 1056	Bins 1-3	College Graduate and Higher	More than $100000	Male	Married	[White]	Not Hispanic or Latino	1 or More	5.18889	52.1194	4	4	3	3	2	2	3	3	3	3	6	6	5	6	5	5	6	6	6	6	6	6	6	6	4	3	5	2	3	1	4	1	4	3	4	2	5	3	3
survey_id 1057	Bins 1-3	College Graduate and Higher	More than $100000	Male	Married	[White]	Not Hispanic or Latino	1 or More	3.82222	53.0917	3	2	3	3	3	3	4	4	5	5	7	7	6	7	7	7	7	7	7	7	7	7	7	7	2	3	5	1	4	3	5	1	5	5	4	2	5	3	5
survey_id 1058	Bin 4	Less than College Graduate	$100000 or Less	Male	Divorced	[White]	Not Hispanic or Latino	1 or More	3.55556	55.4444	2	3	3	2	2	2	4	2	4	4	7	7	6	7	6	6	6	6	6	6	6	6	6	6	2	4	4	1	4	4	4	2	4	4	4	2	5	2	3
survey_id 1059	Bins 1-3	College Graduate and Higher	More than $100000	Male	Married	[White]	Not Hispanic or Latino	1 or More	2.08611	54.5	1	1	1	1	1	1	1	3	4	4	7	7	6	7	7	6	7	6	6	6	6	7	6	6	4	2	5	1	5	4	4	3	4	4	4	2	5	4	4
survey_id 1060	Bins 1-3	College Graduate and Higher	More than $100000	Male	Married	[Asian]	Not Hispanic or Latino	1 or More	4.46944	65.7639	4	4	5	4	5	4	4	2	3	4	6	6	6	7	6	6	6	6	6	6	6	5	6	6	3	2	5	1	3	3	3	1	4	4	3	1	5	4	3
survey_id 1062	Bin 4	College Graduate and Higher	More than $100000	Male	Married	[White]	Not Hispanic or Latino	1 or More	0.752778	61.6167	4	4	3	2	2	5	4	3	3	3	6	6	6	6	5	6	5	6	6	6	5	4	6	6	5	5	4	3	4	3	4	3	4	3	4	4	4	3	4
survey_id 1063	Bins 1-3	College Graduate and Higher	More than $100000	Male	Married	[White]	Not Hispanic or Latino	1 or More	2.61111	52.6944	2	3	2	2	3	3	2	5	5	5	7	7	5	5	6	7	6	6	5	7	7	7	6	7	3	4	5	1	5	2	5	3	4	5	5	1	5	2	5
survey_id 1064	Bins 1-3	College Graduate and Higher	Not reported	Male	Married	[White]	Not Hispanic or Latino	1 or More	3.91111	63.6722	4	4	3	1	3	3	3	3	3	4	7	6	5	7	5	7	7	7	7	7	7	7	7	7	4	5	5	3	5	4	5	2	2	5	4	3	4	4	5
survey_id 1065	Bins 1-3	College Graduate and Higher	More than $100000	Male	Married	[White]	Not Hispanic or Latino	0	5.15556	56.6639	.	.	.	.	.	.	.	3	3	4	6	6	3	5	2	3	5	4	5	3	5	5	5	5	.	.	.	.	.	.	.	.	.	.	.	.	.	.	.
survey_id 1066	Bin 4	College Graduate and Higher	More than $100000	Male	Unknown	[White]	Not Hispanic or Latino	0	1.58611	65.7611	3	2	2	2	2	1	1	4	4	4	5	6	5	5	6	5	3	4	5	5	3	4	6	5	1	2	5	1	3	4	5	2	4	4	2	4	5	2	3
survey_id 1067	Bins 1-3	College Graduate and Higher	More than $100000	Male	Married	[White]	Not Hispanic or Latino	1 or More	4.10278	59.55	3	2	2	2	4	4	4	4	2	4	6	6	6	6	6	5	5	5	5	6	5	6	6	6	4	4	4	4	4	2	4	4	4	5	4	2	5	4	3
survey_id 1068	Bins 1-3	College Graduate and Higher	More than $100000	Male	Unknown	[White]	Not Hispanic or Latino	1 or More	5.03333	68.0472	4	3	4	2	3	3	3	4	4	5	6	7	5	5	5	6	6	7	7	7	6	6	7	6	1	4	5	1	4	3	5	1	3	5	4	1	5	3	3
survey_id 1070	Bins 1-3	College Graduate and Higher	More than $100000	Male	Married	[White]	Not Hispanic or Latino	1 or More	2.31944	64.1528	2	2	2	2	2	2	3	4	4	4	6	6	6	6	6	6	7	7	6	6	6	6	6	6	2	4	4	1	4	2	4	2	4	4	4	2	4	2	3
survey_id 1072	Bins 1-3	College Graduate and Higher	$100000 or Less	Male	Single	[White]	Not Hispanic or Latino	0	4.31389	65.3389	1	2	5	4	5	2	4	4	4	4	7	6	6	6	7	7	7	6	6	5	7	7	5	6	3	2	5	1	4	5	4	1	4	5	5	1	5	2	5
survey_id 1073	Bins 1-3	College Graduate and Higher	$100000 or Less	Male	Married	[White]	Not Hispanic or Latino	0	6.13056	64.2194	4	4	3	2	3	3	3	4	4	4															4	4	4	1	4	4	4	1	3	4	4	2	5	3	4
survey_id 1074	Bin 4	Less than College Graduate	More than $100000	Male	Married	[White]	Not Hispanic or Latino	1 or More	2.49167	63.6667	2	4	2	1	1	3	2	4	3	4	6	7	3	5	6	7	7	4	3	6	6	6	7	6	2	2	5	3	5	4	5	1	4	4	3	1	5	3	3
survey_id 1076	Bin 4	Less than College Graduate	More than $100000	Male	Married	[White]	Not Hispanic or Latino	1 or More	0.377778	62.5889	3	1	2	2	3	3	2	3	4	4	6	6	6	6	6	6	6	6	6	7	6	6	6	6	3	5	5	1	4	2	4	1	4	4	4	1	5	2	2
survey_id 1078	Bin 4	Less than College Graduate	More than $100000	Male	Married	[White]	Not Hispanic or Latino	1 or More	3.23333	69.0917	2	4	3	3	4	3	2	4	4	4	7	6	6	7	5	7	6	5	6	6	6	7	7	7	1	5	5	1	4	4	5	2	2	5	4	1	5	2	5
survey_id 1079	Bin 4	Less than College Graduate	More than $100000	Male	Married	[White]	Not Hispanic or Latino	1 or More	3.85278	50.4417	2	2	3	3	3	2	2	4	4	5															2	4	2	2		4	4	2	4	5	4	2	4	4	3
survey_id 1080	Bins 1-3	College Graduate and Higher	More than $100000	Male	Married	[White]	Not Hispanic or Latino	1 or More	2.81944	58.2583	4	4	2	2	5	1	5	3	3	3	7	7	7	5	7	7	6	7	5	7	6	7	7	7	2	4	5	1	5	3	5	1	3	5	4	2	5	5	4
survey_id 1081	Bins 1-3	College Graduate and Higher	More than $100000	Male	Married	[White]	Not Hispanic or Latino	1 or More	5.15833	50.8694	3	4	4	4	3	2	4	4	4	4	6	6	6	6	6	6	5	5	6	6	6	7	6	6	3	4	4	2	4	2	4	2	4	4	3	2	4	3	3
survey_id 1082	Bins 1-3	College Graduate and Higher	More than $100000	Male	Married	[White]	Not Hispanic or Latino	1 or More	4.91111	66.5556	1	2	1	1	2	2	2	4	3	3	6	6	6	7	6	6	7	6	7	7	7	7	7	7	3	4	4	1	4	2	4	3	4	5	4	3	4	3	4
survey_id 1083	Bins 1-3	College Graduate and Higher	More than $100000	Male	Married	[White]	Not Hispanic or Latino	1 or More	4.36667	51.6639	2	2	4	2	3	2	4	4	4	4															4	4	4	2	4	3	4	4	4	5	4	2	4	2	3
survey_id 1084	Bin 4	College Graduate and Higher	More than $100000	Male	Married	[White]	Not Hispanic or Latino	0	5.01111	66.25	1	4	3	5	5	5	5	2	2	2	5	5	2	1	1	1	1	1	5	5	2	6	4	4	3	5	4	3	4	1	4	3	2	5	3	2	5	4	4
survey_id 1085	Bins 1-3	College Graduate and Higher	More than $100000	Male	Married	[White]	Not Hispanic or Latino	1 or More	4.33889	59.9083	2	2	2	2	3	2	2	3	2	4	6	6	7	6	6	6	5	6	6	6	6	6	6	6	2	1	5	1	4	5	3	2	5	5	3	1	5	4	5
survey_id 1087	Bins 1-3	College Graduate and Higher	More than $100000	Male	Married	[White]	Not Hispanic or Latino	0	4.15278	59.2222	2	4	4	5	3	4	5	2	2	4	5	3	2	7	2	4	5	5	6	4	5	4	5	4	5	1	5	4	3	1	3	2	1	4	1	3	4	1	4
survey_id 1088	Bins 1-3	College Graduate and Higher	More than $100000	Male	Married	[White]	Not Hispanic or Latino	0	1.96944	58.2778	3	3	2	3	3	2	5	4	4	4	.	.	.	.	.	.	.	.	.	.	.	.	.	.	.	.	.	.	.	.	.	.	.	.	.	.	.	.	.
survey_id 1089	Bins 1-3	College Graduate and Higher	$100000 or Less	Male	Single	[White]	Not Hispanic or Latino	0	4.86389	63.4583	2	2	2	2	2	2	4	4	4	4	6	5	5	5	5	5	5	5	6	5	5	6	7	6	1	2	5	1	5	4	5	4	5	5	5	1	5	4	5
survey_id 1091	Bin 4	College Graduate and Higher	More than $100000	Male	Married	[White]	Not Hispanic or Latino	1 or More	3.21944	61.9	4	2	2	2	4	3	2	4	4	4	6	6	6	6	6	6	6	6	6	5	6	6	6	6	4	2	2	1	5	4	5	4	4	5	4	2	5	4	5
survey_id 1094	Bins 1-3	College Graduate and Higher	More than $100000	Male	Married	[White]	Not Hispanic or Latino	1 or More	1.98056	55.925	2	2	2	1	1	1	2	4	4	4	6	7	7	6	6	7	7	7	7	6	6	7	7	7	4	4	4	2	4	2	4	2	4	4	4	2	4	3	4
survey_id 1096	Bin 4	College Graduate and Higher	More than $100000	Male	Married	[White]	Not Hispanic or Latino	1 or More	0.85	60.1972	2	1	1	1	4	1	1	4	5	5	7	6	7	7	7	7	7	6	7	7	7	7	7	7	2	4	5	1	5	4	5	1	5	5	4	1	5	1	4
survey_id 1097	Bins 1-3	College Graduate and Higher	More than $100000	Male	Married	[White]	Not Hispanic or Latino	1 or More	4.29444	56.7222	4	2	2	1	4	4	4	3	3	4	6	6	5	5	5	6	6	6	5	5	5	6	6	6	3	2	4	4	4	5	4	4	4	4	3	1	4	4	4
survey_id 1099	Bins 1-3	College Graduate and Higher	More than $100000	Male	Married	[White]	Not Hispanic or Latino	1 or More	4.52222	58.6083	1	1	1	1	4	2	2	3	3	4	7	7	7	7	7	7	7	7	7	6	6	7	7	7	4	1	5	1	3	5	5	2	3	5	.	3	5	5	5
survey_id 1100	Bins 1-3	College Graduate and Higher	More than $100000	Male	Single	[White]	Not Hispanic or Latino	1 or More	4.02222	63.7833	2	1	2	1	2	1	3	4	5	5	7	7	7	7	7	7	7	6	7	7	7	7	7	7	1	5	5	1	5	1	5	4	5	5	5	1	5	1	5
survey_id 1101	Bin 4	College Graduate and Higher	More than $100000	Male	Married	[White]	Not Hispanic or Latino	1 or More	2.98889	62.7806	4	4	2	1	4	2	2	3	4	4	6	6	6	6	6	7	7	7	6	3	5	7	6	6	5	4	3	3	5	3	4	4	4	5	3	2	3	3	5
survey_id 1103	Bins 1-3	College Graduate and Higher	More than $100000	Male	Married	[White]	Not Hispanic or Latino	1 or More	6.51111	60.8944	3	4	2	1	5	4	3	2	2	4															4	2	4	4	4	2	4	1	3	5	4	1	5	3	4
survey_id 1106	Bin 4	College Graduate and Higher	More than $100000	Male	Married	[White]	Not Hispanic or Latino	1 or More	1.36111	62.4556	3	4	3	2	4	2	3	4	4	4	6	6	5	6	6	6	5	5	6	6	6	5	6	6	4	4	4	2	5	2	4	4	4	5	4	3	4	4	4
survey_id 1108	Bin 4	College Graduate and Higher	More than $100000	Male	Married	[White]	Not Hispanic or Latino	0	0.930556	52.7694	1	1	2	1	1	2	2	3	3	3	5	2	5	2	2	2	3	3	6	5	2	5	1	3	4	3	2	5	5	4	3	4	3	5	2	3	3	4	5
survey_id 1110	Bins 1-3	College Graduate and Higher	$100000 or Less	Male	Single	[White]	Not Hispanic or Latino	0	4.36389	61.075	3	2	3	2	4	2	3	4	4	4	6	6	6	6	6	6	6	5	7	6	6	6	6	6	3	4	4	4	4	2	4	3	4	5	4	2	4	2	4
survey_id 1111	Bins 1-3	College Graduate and Higher	More than $100000	Male	Married	[White]	Not Hispanic or Latino	1 or More	3.43611	69.1222	1	1	1	1	1	1	1	5	4	5	7	7	7	7	7	7	3	7	7	7	7	7	7	7	1	2	5	1	5	4	5	4	4	3	3	1	5	4	5
survey_id 1112	Bins 1-3	College Graduate and Higher	More than $100000	Male	Married	[White]	Not Hispanic or Latino	1 or More	2.21944	63.2	3	2	2	2	3	3	3	3	3	5	7	7	6	7	7	7	6	6	6	6	6	6	6	6	1	2	5	1	4	3	4	2	4	4	4	1	5	1	4
survey_id 1113	Bins 1-3	College Graduate and Higher	More than $100000	Male	Married	[White]	Not Hispanic or Latino	1 or More	4.14167	49.3889	2	3	2	2	2	2	2	3	3	4	.	.	.	.	.	.	.	.	.	.	.	.	.	.	.	.	.	.	.	.	.	.	.	.	.	.	.	.	.
survey_id 1114	Bins 1-3	College Graduate and Higher	$100000 or Less	Male	Married	[White]	Not Hispanic or Latino	1 or More	4.61944	52.625	2	1	3	1	2	2	3	4	4	4	6	7	6	6	5	6	7	6	7	6	5	7	6	7	4	4	4	3	5	4	4	4	5	5	4	1	5	4	5
survey_id 1115	Bin 4	College Graduate and Higher	More than $100000	Male	Married	[White]	Not Hispanic or Latino	1 or More	3.20278	60.2889	1	1	1	2	2	1	1	4	5	5	7	7	6	7	6	7	6	7	7	6	6	6	7	7	3	4	4	1	4	4	4	2	4	4	4	1	5	3	4
survey_id 1116	Bins 1-3	College Graduate and Higher	More than $100000	Male	Married	[White]	Not Hispanic or Latino	1 or More	5.24722	63.2889	.	2	2	2	1	2	2	4	5	5	7	7	7	7	6	7	7	7	7	7	7	7	7	7	1	4	4	1	5	1	5	2	5	5	5	1	5	2	4
survey_id 1117	Bins 1-3	College Graduate and Higher	More than $100000	Male	Married	[White]	Not Hispanic or Latino	1 or More	5.04444	56.6944	3	3	3	3	3	4	3	2	2	3	6	6	5	4	5	5	5	5	6	4	5	6	6	6	4	2	4	4	5	5	4	2	3	5	4	2	5	4	4
survey_id 1118	Bins 1-3	College Graduate and Higher	More than $100000	Male	Single	[White]	Not Hispanic or Latino	0	4.19167	63.3083	4	4	4	3	4	4	3	3	2	5	7	7	5	5	6	5	4	5	5	6	5	6	6	4	3	5	4	3	5	5	3	4	3	5	5	1	5	5	3
survey_id 1119	Bins 1-3	College Graduate and Higher	More than $100000	Male	Unknown	[White]	Not Hispanic or Latino	1 or More	3.32222	50.1694	4	2	2	2	2	2	2	4	4	5	6	6	6	6	6	4	3	3	7	7	5	7	6	6	4	2	2	3	5	3	5	2	2	5	3	2	4	4	5
survey_id 1121	Bins 1-3	College Graduate and Higher	More than $100000	Male	Married	[White]	Not Hispanic or Latino	1 or More	5.51111	70.1361	1	1	3	4	3	3	3	4	4	4	5	5	5	5	5	5	5	5	5	5	5	5	5	5	2	4	4	2	4	4	4	4	4	4	4	2	4	2	4
survey_id 1122	Bin 4	College Graduate and Higher	More than $100000	Male	Married	[White]	Not Hispanic or Latino	1 or More	6.98056	72.0361	2	3	4	4	4	3	4	4	4	4															4	3	4	1	5	2	4	2	4	5	2	2	4	4	4
survey_id 1123	Bins 1-3	College Graduate and Higher	More than $100000	Male	Married	[White]	Not Hispanic or Latino	1 or More	4.38333	58.2389	4	4	3	3	4	2	4	4	3	4	6	6	4	5	5	5	5	5	5	5	5	6	6	5	.	.	.	.	.	.	.	.	.	.	.	.	.	.	.
survey_id 1125	Bins 1-3	College Graduate and Higher	More than $100000	Male	Other	[White]	Not Hispanic or Latino	1 or More	5.36944	67	3	3	2	2	2	4	2	4	4	4	6	6	6	6	5	5	5	5	5	7	5	6	6	6	2	3	2	1	3	4	4	3	4	4	3	2	4	3	2
survey_id 1126	Bins 1-3	College Graduate and Higher	More than $100000	Male	Married	[White]	Not Hispanic or Latino	1 or More	4.69167	61.925	1	1	1	1	3	2	1	4	4	4	7	7	7	7	7	7	7	7	7	7	7	7	7	7	2	2	5	2	5	4	4	2	4	4	4	1	5	2	5
survey_id 1127	Bin 4	College Graduate and Higher	$100000 or Less	Male	Married	[White]	Not Hispanic or Latino	1 or More	2.14722	60.5694	3	4	3	2	2	3	4	4	4	4	6	7	6	6	5	6	5	7	5	6	5	7	6	6	1	2	5	2	2	4	5	2	4	2	3	2	5	4	2
survey_id 1128	Bins 1-3	College Graduate and Higher	More than $100000	Male	Married	[White]	Not Hispanic or Latino	1 or More	3.9	67.6556	1	1	.	1	4	2	.	5	5	5	7	7	7	7	7	7	6	6	7	6	7	7	7	7	3	1	5	.	5	4	5	3	2	5	2	1	5	4	5
survey_id 1129	Bins 1-3	College Graduate and Higher	More than $100000	Male	Married	[Native Hawaiian or Other Pacific Islander]	Not Hispanic or Latino	1 or More	2.62778	67.3722	3	4	4	3	2	2	4	4	4	4	5	6	6	6	6	6	6	6	6	6	6	6	6	6	3	3	4	3	4	2	3	3	3	3	3	3	4	3	4
survey_id 1130	Bins 1-3	College Graduate and Higher	Not reported	Male	Married	[White]	Not Hispanic or Latino	1 or More	4.61389	60.0139	2	3	1	1	3	1	2	4	4	3	7	7	7	7	7	7	7	7	7	7	7	7	7	7	2	5	5	1	4	1	4	1	4	5	4	1	5	4	4
survey_id 1132	Bin 4	College Graduate and Higher	$100000 or Less	Male	Single	[White]	Not Hispanic or Latino	0	0.347222	63.9167	2	4	3	4	5	4	4	4	3	4	6	6	6	7	7	6	7	5	7	7	7	7	5	7	3	4	4	3	4	5	5	1	2	5	5	2	5	2	3
survey_id 1133	Bins 1-3	Less than College Graduate	$100000 or Less	Male	Married	[White]	Not Hispanic or Latino	1 or More	4.09444	60.4306	2	2	1	1	2	3	5	3	4	3	6	5	5	5	6	6	6	5	5	5	5	6	6	6	3	4	4	2	4	4	2	3	4	4	3	1	4	2	2
survey_id 1135	Bins 1-3	College Graduate and Higher	More than $100000	Male	Single	[White]	Not Hispanic or Latino	0	4.425	68.4361	1	1	4	1	4	1	4	5	5	5	7	7	7	7	7	7	7	7	7	7	7	7	7	7	4	5	5	1	5	1	5	2	5	5	5	2	5	1	5
survey_id 1136	Bins 1-3	College Graduate and Higher	More than $100000	Male	Other	[Other]	Not Hispanic or Latino	1 or More	3.34444	61.6833	4	3	3	3	1	4	2	4	3	4	7	5	4	4	4	6	4	5	5	5	6	6	6	6	4	3	5	2	5	3	2	3	3	5	3	2	4	3	5
survey_id 1137	Bin 4	College Graduate and Higher	More than $100000	Male	Married	[White]	Not Hispanic or Latino	1 or More	3.54722	49.8167	1	2	2	1	3	2	1	4	3	5	7	7	5	7	7	7	7	7	7	7	7	7	7	7	4	5	5	1	5	1	4	4	3	5	5	3	4	4	5
survey_id 1138	Bins 1-3	College Graduate and Higher	More than $100000	Male	Married	[White]	Not Hispanic or Latino	1 or More	3.38333	57.7111	2	2	2	3	2	2	2	4	4	4	7	7	7	7	7	7	7	7	7	7	7	7	7	7	2	3	4	1	4	5	4	3	4	4	4	1	5	3	3
survey_id 1140	Bins 1-3	Less than College Graduate	More than $100000	Male	Married	[White]	Not Hispanic or Latino	1 or More	1.525	47.875	4	4	5	5	3	2	4	5	4	4	6	7	3	7	7	7	7	6	5	6	6	7	7	7	2	4	4	2	4	2	5	2	4	5	3	3	5	4	4
survey_id 1141	Bins 1-3	Less than College Graduate	$100000 or Less	Male	Married	[White]	Not Hispanic or Latino	0	5.31389	69.775	3	4	3	1	5	3	2	4	3	4	5	6	3	5	5	5	5	5	5	5	5	5	5	5	.	.	.	.	.	.	.	.	.	.	.	.	.	.	.
survey_id 1143	Bins 1-3	College Graduate and Higher	More than $100000	Male	Married	[White]	Not Hispanic or Latino	1 or More	4.37222	67.1694	2	4	3	3	1	1	1	2	2	5	7	7	3	5	7	7	6	6	7	7	6	6	7	7	2	4	5	1	5	4	5	1	3	4	5	1	5	4	2
survey_id 1145	Bins 1-3	College Graduate and Higher	More than $100000	Male	Married	[White]	Not Hispanic or Latino	1 or More	4.00833	65.5167	1	1	2	1	1	1	1	3	4	4	7	4	7	7	5	4	4	4	4	6	6	5	4	6	2	1	3	1	3	4	2	3	4	1	1	1	3	1	1
survey_id 1147	Bin 4	College Graduate and Higher	More than $100000	Male	Single	[White]	Not Hispanic or Latino	0	0.433333	63.6	.	.	.	.	.	.	.	4	4	5	.	.	.	.	.	.	.	.	.	.	.	.	.	.	.	.	.	.	.	.	.	.	.	.	.	.	.	.	.
survey_id 1148	Bins 1-3	College Graduate and Higher	More than $100000	Male	Married	[White]	Not Hispanic or Latino	0	5.26944	60.4167	1	2	3	3	3	3	4	4	3	4															5	2	5	3	5	2	4	1	3	5	4	1	5	4	5
survey_id 1150	Bins 1-3	College Graduate and Higher	More than $100000	Male	Married	[White]	Not Hispanic or Latino	0	4.65556	65.0639	3	3	3	4	4	4	4	4	4	4	7	7	7	7	7	7	7	7	7	7	7	7	5	7	5	5	5	1	5	5	5	1	5	5	4	1	5	4	3
survey_id 1152	Bin 4	College Graduate and Higher	More than $100000	Male	Married	[White]	Not Hispanic or Latino	1 or More	2.56389	60.7528	4	3	4	3	3	4	4	2	4	4	6	6	5	6	5	6	6	6	6	6	5	6	6	6	4	1	5	1	3	5	5	1	2	5	4	1	5	4	5
survey_id 1153	Bin 4	College Graduate and Higher	More than $100000	Male	Widowed	[White]	Not Hispanic or Latino	1 or More	2.425	68.3333	4	3	2	2	4	3	2	3	3	4	5	6	6	6	6	6	6	6	6	6	6	6	6	6	4	1	5	1	4	4	4	1	5	5	3	1	5	2	4
survey_id 1154	Bins 1-3	Less than College Graduate	$100000 or Less	Male	Married	[White]	Not Hispanic or Latino	1 or More	4.86944	54.3444	2	4	2	2	2	1	2	3	4	4	7	6	6	6	5	6	7	5	5	6	3	7	5	6	4	5	4	1	3	2	4	3	3	5	3	2	4	3	5
survey_id 1155	Bin 4	Less than College Graduate	$100000 or Less	Male	Married	[White]	Not Hispanic or Latino	1 or More	3.725	63.2389	3	2	3	2	5	2	5	3	2	3	7	7	6	7	7	7	7	7	7	7	7	7	7	7	4	5	5	4	5	2	5	4	2	5	2	1	5	4	5
survey_id 1157	Bins 1-3	College Graduate and Higher	More than $100000	Male	Married	[White]	Not Hispanic or Latino	1 or More	4.39167	67.8944	4	4	2	3	1	4	4	4	2	4	6	6	5	6	2	2	5	2	2	5	3	4	5	5	3	2	2	4	2	4	3	4	4	4	2	2	4	4	2
survey_id 1158	Bins 1-3	College Graduate and Higher	More than $100000	Male	Married	[White]	Not Hispanic or Latino	1 or More	3.78611	54.075	2	2	1	1	3	4	2	4	5	5	7	7	6	7	7	7	7	7	7	7	7	7	7	7	1	2	4	1	5	4	5	3	4	5	5	1	5	4	3
survey_id 1159	Bins 1-3	Less than College Graduate	$100000 or Less	Male	Married	[White]	Not Hispanic or Latino	1 or More	4.40833	61.4472	3	1	5	3	3	3	5	4	4	3	7	7	7	7	7	7	7	7	7	7	7	7	7	7	3	3	5	1	3	4	5	3	5	5	4	1	5	2	5
survey_id 1163	Bins 1-3	College Graduate and Higher	$100000 or Less	Male	Married	[White]	Not Hispanic or Latino	0	1.26111	57.6639	2	3	3	4	4	3	4	3	2	4	7	5	5	6	2	5	6	5	7	7	5	3	6	5	1	4	5	4	5	4	5	4	4	5	4	1	5	4	4
survey_id 1164	Bins 1-3	College Graduate and Higher	More than $100000	Male	Married	[White]	Not Hispanic or Latino	1 or More	7.17778	57.4222	2	2	2	2	3	2	2	3	4	4															4	4	4	1	4	3	3	2	4	5	3	1	4	2	3
survey_id 1165	Bins 1-3	College Graduate and Higher	More than $100000	Male	Married	[White]	Not Hispanic or Latino	1 or More	3.12222	54.7694	2	2	3	1	2	2	2	4	4	4	7	7	6	7	6	7	7	7	7	7	6	7	7	7	3	4	5	3	5	4	4	1	4	5	5	1	5	3	5
survey_id 1166	Bins 1-3	College Graduate and Higher	More than $100000	Male	Married	[White]	Not Hispanic or Latino	1 or More	4.60278	63.7917	3	2	3	3	3	1	1	5	5	5	7	7	7	7	5	7	7	6	6	7	7	7	7	7	3	1	5	1	5	5	5	4	5	4	4	1	5	4	5
survey_id 1167	Bin 4	College Graduate and Higher	More than $100000	Male	Married	[White]	Not Hispanic or Latino	1 or More	5.15833	65.05	5	4	4	5	3	3	4	3	4	4	6	6	6	6	5	6	6	6	6	6	6	6	6	6	4	3	5	3	4	4	4	2	4	4	3	2	5	3	4
survey_id 1168	Bins 1-3	College Graduate and Higher	More than $100000	Male	Married	[White]	Not Hispanic or Latino	1 or More	4.06111	60.6806	2	1	1	1	1	2	2	5	5	5	7	7	7	7	7	7	7	7	7	7	6	7	7	7	3	3	5	1	5	2	5	1	5	5	5	1	5	4	4
survey_id 1169	Bins 1-3	College Graduate and Higher	More than $100000	Male	Married	[White]	Not Hispanic or Latino	1 or More	2.06944	49.3222	.	.	.	.	.	.	.	.	.	.	7	7	7	7	6	7	7	5	6	7	7	7	7	7	.	.	.	.	.	.	.	.	.	.	.	.	.	.	.
survey_id 1170	Bin 4	Less than College Graduate	$100000 or Less	Male	Divorced	[White]	Not Hispanic or Latino	1 or More	5.875	64.1194	1	3	3	2	3	4	2	4	3	3	6	3	2	4	5	5	7	6	2	4	5	6	3	6	3	1	5	5	4	4	3	3	3	4	3	3	3	4	3
survey_id 1171	Bins 1-3	College Graduate and Higher	More than $100000	Male	Married	[White]	Not Hispanic or Latino	0	2.77222	54.0722	4	3	3	1	3	4	4	3	3	4	7	7	6	7	7	7	7	6	7	7	6	6	7	7	.	.	.	.	.	.	.	.	.	.	.	.	.	.	.
survey_id 1172	Bin 4	College Graduate and Higher	More than $100000	Male	Married	[White]	Not Hispanic or Latino	1 or More	2.83611	59.1194	2	3	4	3	3	3	3	3	4	4	6	7	4	6	5	6	6	5	6	4	6	6	7	6	2	3	5	1	4	2	4	2	3	5	4	1	5	4	5
survey_id 1174	Bins 1-3	College Graduate and Higher	More than $100000	Male	Single	[White]	Not Hispanic or Latino	0	4.47222	63.025	2	3	2	3	2	1	2	4	4	4	7	7	6	7	6	6	7	7	7	7	7	7	7	7	1	5	5	1	5	1	5	1	5	5	5	1	5	1	4
survey_id 1175	Bins 1-3	College Graduate and Higher	More than $100000	Male	Married	[White]	Not Hispanic or Latino	1 or More	3.81667	61.6167	1	1	1	2	3	1	4	3	4	3	6	6	6	6	6	7	6	7	6	7	5	6	6	6	2	4	5	1	4	3	4	4	5	5	4	2	5	2	3
survey_id 1176	Bins 1-3	College Graduate and Higher	$100000 or Less	Male	Married	[White]	Not Hispanic or Latino	0	4.05833	66.425	4	3	2	1	4	1	3	3	3	4	6	6	5	5	6	6	6	5	6	6	5	4	4	5	4	2	4	2	5	5	4	4	4	5	4	4	4	3	5
survey_id 1177	Bins 1-3	College Graduate and Higher	$100000 or Less	Male	Single	[White]	Not Hispanic or Latino	0	5.3	67.5694	4	3	2	4	2	4	3	3	4	4	6	7	6	7	6	7	6	7	6	4	6	6	7	6	4	1	5	1	3	5	4	2	4	5	4	1	5	3	4
survey_id 1178	Bins 1-3	College Graduate and Higher	More than $100000	Male	Married	[White]	Not Hispanic or Latino	1 or More	4.78333	65.4056	2	3	3	3	3	4	4	4	3	4	6	6	6	6	5	5	5	5	6	6	5	5	5	6	3	2	4	3	3	4	4	2	3	4	3	2	4	4	3
survey_id 1179	Bins 1-3	College Graduate and Higher	More than $100000	Male	Married	[White]	Not Hispanic or Latino	1 or More	3.15	60.8389	2	3	3	2	2	2	2	3	3	3	5	6	4	4	5	4	5	4	6	6	6	4	4	6	2	5	3	3	5	2	3	4	3	5	4	2	.	3	4
survey_id 1181	Bin 4	College Graduate and Higher	More than $100000	Male	Married	[White]	Not Hispanic or Latino	1 or More	0.683333	61.7139	3	4	3	2	2	2	3	4	3	4	7	7	6	6	7	7	6	5	7	7	5	7	6	6	5	4	5	1	5	3	4	5	5	5	5	3	5	4	5
survey_id 1182	Bins 1-3	College Graduate and Higher	More than $100000	Male	Married	[Asian]	Not Hispanic or Latino	1 or More	6.88056	57.0639	2	2	3	3	3	2	5	5	5	5															1	2	5	4	3	4	4	4	3	3	2	3	5	4	4
survey_id 1186	Bins 1-3	College Graduate and Higher	More than $100000	Male	Married	[White]	Not Hispanic or Latino	1 or More	5.20833	66.3528	4	2	4	2	4	2	4	2	4	4															5	4	5	1	5	1	5	1	2	5	5	1	5	5	5
survey_id 1187	Bins 1-3	College Graduate and Higher	$100000 or Less	Male	Single	[White]	Not Hispanic or Latino	0	5.20833	54.9111	2	2	1	2	4	1	4	4	4	5	7	6	7	7	7	6	6	7	7	4	6	7	6	7	1	5	5	2	5	1	5	1	5	4	5	1	5	2	5
survey_id 1189	Bin 4	Not collected	Not collected	Male	Married	[White]	Not Hispanic or Latino	1 or More	1.10278	53.4583	2	4	4	4	3	3	3	4	4	4	5	6	5	5	5	5	5	4	5	5	5	5	7	6	2	2	3	1	4	3	4	3	3	4	3	2	4	2	4
survey_id 1190	Bin 4	College Graduate and Higher	More than $100000	Male	Married	[White]	Not Hispanic or Latino	1 or More	6.83333	66.1694	4	2	4	5	5	4	5	4	3	4															2	2	5	3	4	3	5	2	3	3	4	1	5	4	3
survey_id 1192	Bin 4	College Graduate and Higher	More than $100000	Male	Married	[White]	Hispanic or Latino	1 or More	3.33611	61.8889	1	1	2	1	2	2	2	4	4	4	6	6	6	6	6	6	6	6	6	6	6	7	7	6	2	4	4	2	4	2	4	2	4	4	4	2	4	2	4
survey_id 1197	Bins 1-3	College Graduate and Higher	More than $100000	Male	Married	[White]	Not Hispanic or Latino	1 or More	1.00556	61.3222	3	1	3	3	3	2	2	5	5	5	7	7	7	7	7	7	7	7	7	7	7	7	7	7	2	2	5	1	4	2	5	1	5	4	5	1	5	1	3
survey_id 1198	Bins 1-3	College Graduate and Higher	More than $100000	Male	Married	[White]	Not Hispanic or Latino	1 or More	6.475	53.775	3	4	2	2	2	1	3	4	4	3															1	1	5	1	4	4	4	1	3	5	4	3	5	4	3
survey_id 1200	Bins 1-3	College Graduate and Higher	$100000 or Less	Male	Single	[White]	Not Hispanic or Latino	1 or More	4.26389	58.5694	3	3	1	1	5	4	4	4	4	4	7	7	7	7	7	7	7	7	7	7	7	6	7	7	1	5	5	1	1	4	2	4	5	5	5	1	5	4	5
survey_id 1201	Bin 4	College Graduate and Higher	More than $100000	Male	Married	[White]	Not Hispanic or Latino	1 or More	0.5	64.9583	4	1	3	1	1	2	2	3	5	5	7	7	7	7	7	7	7	7	7	7	7	7	7	7	4	5	5	1	5	2	5	4	4	5	5	2	5	5	4
survey_id 1203	Bins 1-3	College Graduate and Higher	More than $100000	Male	Married	[White]	Not Hispanic or Latino	1 or More	7.45278	60.6639	4	4	3	3	4	2	2	2	3	4															2	3	5	4	5	5	4	4	2	5	4	2	5	4	5
survey_id 1204	Bins 1-3	College Graduate and Higher	More than $100000	Male	Married	[White]	Not Hispanic or Latino	1 or More	2.875	66.2472	3	3	2	3	2	2	2	3	3	4	5	7	5	6	5	6	6	6	7	5	6	7	7	7	3	3	5	2	5	4	4	3	4	5	3	2	5	2	5
survey_id 1205	Bin 4	College Graduate and Higher	More than $100000	Male	Married	[White]	Not Hispanic or Latino	1 or More	4.05833	63.5222	1	2	2	3	4	1	4	4	4	5	6	7	5	6	7	6	7	6	7	7	6	7	7	7	2	3	5	1	4	2	4	4	5	5	4	1	5	4	4
survey_id 1207	Bin 4	College Graduate and Higher	More than $100000	Male	Divorced	[White]	Not Hispanic or Latino	1 or More	3.38056	60.3944	4	3	2	1	2	2	2	3	2	3	6	6	5	5	6	7	5	6	7	6	4	6	6	6	4	4	5	4	3	3	4	2	3	5	3	2	5	3	5
survey_id 1208	Bins 1-3	College Graduate and Higher	More than $100000	Male	Married	[White]	Not Hispanic or Latino	0	5.12778	66.7139	1	1	1	1	1	1	1	3	5	5	7	7	7	7	7	7	7	7	7	7	7	7	7	7	1	1	5	1	4	5	5	1	5	5	5	1	5	1	4
survey_id 1209	Bins 1-3	College Graduate and Higher	More than $100000	Male	Married	[White]	Not Hispanic or Latino	1 or More	4.24722	59.3417	4	3	3	2	3	4	2	3	4	4	6	6	7	6	5	5	6	5	5	7	5	7	6	6	2	1	5	2	4	2	5	2	4	4	2	1	5	2	4
survey_id 1210	Bin 4	College Graduate and Higher	More than $100000	Male	Single	[White]	Not Hispanic or Latino	1 or More	5.06389	62.7806	5	4	3	2	1	5	4	3	3	4	7	7	7	7	7	7	7	7	7	5	7	7	7	7	3	5	5	3	4	4	4	1	2	5	4	1	5	3	4
survey_id 1213	Bin 4	College Graduate and Higher	More than $100000	Male	Married	[White]	Not Hispanic or Latino	0	0.827778	58.9889	3	3	4	4	3	4	3	3	2	3	6	6	3	5	5	6	6	5	5	7	6	5	6	5	4	4	4	2	4	4	4	1	3	4	4	1	5	5	4
survey_id 1214	Bins 1-3	College Graduate and Higher	More than $100000	Male	Married	[White]	Not Hispanic or Latino	1 or More	3.70278	51.4417	3	5	4	4	3	2	4	3	4	4	6	6	7	7	5	6	6	6	6	7	7	6	7	6	3	3	5	1	4	4	5	1	5	5	4	1	5	2	3
survey_id 1215	Bins 1-3	College Graduate and Higher	More than $100000	Male	Divorced	[White]	Not Hispanic or Latino	1 or More	2.58889	51.7694	4	4	4	4	2	4	4	2	2	4	5	5	5	5	5	5	5	5	5	5	5	5	5	5	3	3	3	3	3	3	3	3	3	3	3	3	3	3	3
survey_id 1218	Bins 1-3	College Graduate and Higher	More than $100000	Male	Married	[White]	Not Hispanic or Latino	1 or More	4.58056	66.8667	2	2	4	4	4	3	4	5	5	4	7	7	7	7	7	7	7	7	7	7	7	7	7	7	1	5	5	1	5	1	5	1	4	4	5	1	5	2	5
survey_id 1219	Bin 4	College Graduate and Higher	More than $100000	Male	Unknown	[White]	Not Hispanic or Latino	1 or More	5.09444	63.8639	2	2	2	2	4	2	2	4	5	5	6	7	6	7	6	6	6	6	6	6	7	6	7	6	2	2	5	1	4	4	4	2	4	5	4	1	5	2	4
survey_id 1221	Bins 1-3	College Graduate and Higher	More than $100000	Male	Married	[White]	Not Hispanic or Latino	1 or More	1.075	55.1472	1	2	3	2	3	1	3	4	4	5	6	6	6	6	7	7	6	7	6	6	6	6	6	6	4	4	5	1	5	4	3	1	4	5	4	2	5	3	4
survey_id 1223	Bins 1-3	College Graduate and Higher	More than $100000	Male	Married	[White]	Not Hispanic or Latino	0	4.80833	67.3361	1	1	3	1	4	1	1	4	4	5	7	7	7	7	6	6	7	.	7	6	6	6	7	7	2	3	4	1	4	4	4	2	4	5	4	1	5	4	4
survey_id 1224	Bins 1-3	College Graduate and Higher	More than $100000	Male	Married	[White]	Not Hispanic or Latino	1 or More	4.38056	64.2444	1	1	1	1	3	1	1	4	4	4	7	7	7	7	7	7	7	7	7	7	7	7	7	7	1	4	5	1	5	2	5	2	5	5	5	1	5	1	5
survey_id 1226	Bin 4	College Graduate and Higher	More than $100000	Male	Married	[White]	Not Hispanic or Latino	1 or More	3.78889	59.0639	1	4	2	2	3	2	4	2	2	3	5	5	4	5	5	5	4	6	7	7	5	5	5	5	4	3	5	4	3	3	4	4	2	5	1	2	5	4	2
survey_id 1227	Bins 1-3	College Graduate and Higher	More than $100000	Male	Divorced	[White]	Not Hispanic or Latino	1 or More	3.90833	59.0861	1	1	2	2	2	2	2	4	4	4	7	7	7	7	7	7	7	7	7	7	7	7	7	7	2	4	5	1	5	2	5	1	5	5	5	1	5	2	4
survey_id 1228	Bins 1-3	College Graduate and Higher	More than $100000	Male	Married	[White]	Not Hispanic or Latino	0	4.73333	63.7389	1	1	2	1	2	2	2	3	3	4	6	6	7	6	6	6	7	5	7	7	7	7	6	5	1	4	5	1	5	4	5	2	4	5	4	1	5	2	4
survey_id 1229	Bins 1-3	College Graduate and Higher	More than $100000	Male	Divorced	[White]	Not Hispanic or Latino	1 or More	5.44722	64.3167	2	2	2	1	2	1	1	3	2	4															4	5	1	1	5	5	5	4	4	5	4	3	5	4	5
survey_id 1230	Bins 1-3	College Graduate and Higher	More than $100000	Male	Married	[White]	Not Hispanic or Latino	1 or More	3.33056	67.3917	1	4	1	1	1	1	1	3	2	4	7	5	6	5	6	6	7	7	7	4	4	5	7	7	1	2	4	4	4	4	2	4	3	5	2	1	4	4	4
survey_id 1231	Bins 1-3	College Graduate and Higher	More than $100000	Male	Married	[White]	Not Hispanic or Latino	0	4.025	61.4139	1	1	1	2	2	1	1	4	4	4	6	7	6	6	5	5	6	7	7	6	7	7	7	6	4	5	4	1	4	4	5	1	3	5	4	4	5	1	5
survey_id 1232	Bin 4	College Graduate and Higher	More than $100000	Male	Married	[White]	Not Hispanic or Latino	1 or More	2.99167	67.0944	1	2	1	1	3	3	4	3	4	4															4	2	4	2	5	3	4	4	4	5	4	2	5	4	4
survey_id 1233	Bin 4	College Graduate and Higher	More than $100000	Male	Married	[White]	Not Hispanic or Latino	0	1.89444	65.3333	3	2	2	4	1	2	4	4	5	5	6	7	6	6	6	7	6	7	7	7	5	6	7	6	4	4	4	1	4	5	5	1	4	5	4	1	5	4	4
survey_id 1234	Bins 1-3	College Graduate and Higher	More than $100000	Male	Married	[White]	Not Hispanic or Latino	1 or More	4.82778	57.7667	3	3	3	3	4	2	3	4	3	4	6	6	5	5	5	5	7	6	6	6	6	6	6	6	2	5	5	3	4	1	5	.	4	4	4	1	5	3	3
survey_id 1237	Bins 1-3	College Graduate and Higher	More than $100000	Male	Married	[White]	Not Hispanic or Latino	0	4.53611	56.1361	2	2	1	3	1	3	4	.	.	.	6	6	6	6	6	6	6	6	6	6	6	6	5	6	.	.	.	.	.	.	.	.	.	.	.	.	.	.	.
survey_id 1238	Bin 4	College Graduate and Higher	More than $100000	Male	Married	[White]	Not Hispanic or Latino	0	2.34444	65.3667	4	4	2	1	5	3	2	3	2	3	7	6	5	5	5	5	5	6	6	7	6	6	6	6	2	2	2	3	4	4	4	2	3	4	3	2	5	2	3
survey_id 1239	Bins 1-3	College Graduate and Higher	More than $100000	Male	Married	[White]	Not Hispanic or Latino	0	3.68611	65.4694	3	3	4	4	4	3	4	2	3	4	5	6	6	6	5	5	5	5	5	6	5	5	4	5	4	3	4	4	3	4	3	2	4	4	3	2	4	4	2
survey_id 1240	Bins 1-3	College Graduate and Higher	More than $100000	Male	Other	[White]	Not Hispanic or Latino	1 or More	4.85833	64.3667	1	2	2	1	3	3	2	3	2	4	7	6	6	6	6	6	6	6	6	6	6	6	5	6	1	3	4	3	4	.	4	4	4	5	4	2	5	3	4
survey_id 1241	Bins 1-3	College Graduate and Higher	More than $100000	Male	Married	[White]	Not Hispanic or Latino	1 or More	3.98611	65.5333	4	1	3	2	2	2	2	4	5	5	7	7	6	7	7	7	7	6	7	7	7	7	6	7	4	5	5	1	4	4	4	1	4	5	4	1	5	4	5
survey_id 1242	Bin 4	College Graduate and Higher	More than $100000	Male	Married	[Mixed]	Not Hispanic or Latino	1 or More	5.42222	60.1111	3	1	3	1	3	2	1	4	4	5															5	2	4	1	4	1	4	4	4	5	5	1	5	4	2
survey_id 1243	Bin 4	College Graduate and Higher	More than $100000	Male	Married	[White]	Not Hispanic or Latino	1 or More	1.72222	64.6611	1	5	2	1	2	4	5	5	4	4	6	7	6	6	7	7	7	7	7	7	6	7	7	7	2	5	5	2	5	2	5	2	4	5	5	1	5	2	5
survey_id 1244	Bins 1-3	College Graduate and Higher	More than $100000	Male	Single	[White]	Not Hispanic or Latino	1 or More	4.93889	61.0194	3	3	2	1	2	2	2	3	3	3	6	7	7	7	7	7	7	5	7	6	7	7	7	6	4	2	5	5	5	4	2	2	2	5	2	3	5	4	5
survey_id 1245	Bins 1-3	College Graduate and Higher	More than $100000	Male	Married	[White]	Not Hispanic or Latino	1 or More	4.49444	51.1222	.	.	.	.	.	.	.	5	4	5	7	7	7	6	7	7	6	6	6	6	7	7	7	7	.	.	.	.	.	.	.	.	.	.	.	.	.	.	.
survey_id 1246	Bins 1-3	College Graduate and Higher	More than $100000	Male	Married	[White]	Not Hispanic or Latino	1 or More	5.15	56.8167	1	1	1	1	3	1	1	5	5	5	7	7	7	7	7	7	7	7	7	7	4	7	7	7	1	5	5	1	5	1	3	1	5	5	4	1	5	1	3
survey_id 1247	Bins 1-3	College Graduate and Higher	More than $100000	Male	Married	[White]	Hispanic or Latino	1 or More	5.53056	59.7611	2	5	4	4	2	2	2	3	4	4															2	1	4	2	3	4	4	2	4	5	5	2	4	2	3
survey_id 1248	Bin 4	College Graduate and Higher	More than $100000	Male	Married	[White]	Not Hispanic or Latino	1 or More	4.675	64.3028	1	1	2	4	5	2	4	3	3	3															2	1	5	1	2	4	4	1	3	5	3	1	5	3	4
survey_id 1249	Bins 1-3	College Graduate and Higher	More than $100000	Male	Married	[White]	Not Hispanic or Latino	1 or More	3.77778	67.8	4	3	3	1	3	4	4	4	4	5	6	6	5	5	6	6	6	6	6	6	6	6	6	6	3	2	5	1	4	3	4	3	4	5	4	1	5	1	4
survey_id 1251	Bins 1-3	College Graduate and Higher	More than $100000	Male	Married	[White]	Not Hispanic or Latino	1 or More	4.58056	60.8944	1	1	4	1	1	2	2	5	5	5	7	7	7	7	7	7	7	7	7	7	7	7	7	7	2	4	5	1	5	2	5	1	5	5	5	1	5	1	5
survey_id 1253	Bin 4	College Graduate and Higher	More than $100000	Male	Married	[White]	Not Hispanic or Latino	1 or More	3.225	59.5028	2	2	2	2	2	4	2	4	3	3	6	6	6	6	6	6	6	6	6	6	6	6	6	6	2	2	4	2	4	4	4	2	4	4	4	2	4	4	3
survey_id 1257	Bins 1-3	College Graduate and Higher	More than $100000	Male	Married	[White]	Not Hispanic or Latino	1 or More	2.96944	61.0333	4	5	4	3	5	1	3	4	5	4	7	7	7	7	7	7	6	7	7	7	6	6	7	6	4	5	5	1	5	3	5	4	2	5	5	2	5	4	3
survey_id 1259	Bins 1-3	College Graduate and Higher	$100000 or Less	Male	Married	[White]	Not Hispanic or Latino	1 or More	1.60278	65.8611	1	1	1	1	1	1	1	4	4	4	6	5	5	5	6	5	4	5	7	6	4	6	1	6	2	3	4	3	5	3	4	3	3	5	3	1	5	3	4
survey_id 1260	Bins 1-3	College Graduate and Higher	More than $100000	Male	Married	[White]	Not Hispanic or Latino	1 or More	2.31389	60.8611	4	5	4	3	2	3	5	2	4	5	7	7	7	7	6	7	7	6	7	7	6	6	7	6	2	1	4	1	4	4	5	4	3	5	4	1	4	4	4
survey_id 1261	Bin 4	College Graduate and Higher	More than $100000	Male	Married	[White]	Not Hispanic or Latino	1 or More	0.558333	58.0167	1	1	1	1	3	1	1	4	4	4	6	7	6	6	6	7	7	7	7	7	7	7	7	7	1	5	5	1	3	1	1	3	5	5	4	1	5	1	4
survey_id 1262	Bins 1-3	College Graduate and Higher	$100000 or Less	Male	Married	[White]	Not Hispanic or Latino	1 or More	5.26389	62.0444	1	1	1	1	1	1	1	4	4	4	7	7	7	7	7	7	7	7	7	7	7	7	7	7	2	2	4	1	5	2	5	1	5	5	5	1	5	1	5
survey_id 1263	Bin 4	College Graduate and Higher	More than $100000	Male	Widowed	[White]	Not Hispanic or Latino	1 or More	2.06944	64.4167	3	2	2	2	5	2	3	5	4	5	7	7	7	7	7	7	7	4	7	7	7	7	7	7	2	5	4	1	5	1	5	4	5	5	4	1	5	2	4
survey_id 1264	Bins 1-3	Not reported	Not reported	Male	Married	[White]	Not Hispanic or Latino	0	4.33889	70.0667	2	2	2	2	4	1	2	4	4	4	7	7	6	7	7	7	7	7	7	7	6	7	7	7	1	4	5	1	5	4	5	2	5	5	5	1	5	4	4
survey_id 1266	Bin 4	College Graduate and Higher	More than $100000	Male	Married	[Asian]	Not Hispanic or Latino	1 or More	5.92778	67.2972	4	3	3	2	3	3	2	4	4	4															2	4	4	1	4	4	4	2	4	5	4	1	5	2	5
survey_id 1267	Bin 4	College Graduate and Higher	More than $100000	Male	Married	[White]	Not Hispanic or Latino	1 or More	3.62222	68.0083	2	3	1	2	2	2	4	3	4	4	6	6	5	5	6	6	6	5	6	6	5	6	6	5	3	4	4	2	5	4	4	2	4	5	3	2	4	3	4
survey_id 1268	Bins 1-3	College Graduate and Higher	More than $100000	Male	Married	[White]	Not Hispanic or Latino	0	7.31944	70.6	1	3	2	4	4	2	4	4	3	4															4	1		4	5	4	4	4	4	5	4	1	4	3	3
survey_id 1270	Bin 4	College Graduate and Higher	$100000 or Less	Male	Single	[Asian]	Not Hispanic or Latino	0	0.538889	50.2056	4	3	4	2	3	2	4	4	4	4	4	5	5	6	6	6	6	6	6	6	6	6	6	6	3	4	3	1	4	3	4	4	5	4	4	3	4	4	4
survey_id 1271	Bins 1-3	College Graduate and Higher	$100000 or Less	Male	Other	[Asian]	Not Hispanic or Latino	1 or More	5.03889	56.4417	2	2	3	2	3	2	2	2																	3	3	4	3	3	3	4	2	4	3	4	2	4	4	4
survey_id 1273	Bin 4	College Graduate and Higher	More than $100000	Male	Married	[White]	Not Hispanic or Latino	1 or More	3.71111	61.1306	4	3	3	2	3	3	2	2	2	3	6	5	3	4	5	6	4	5	5	6	4	6	5	5	4	4	3	4	5	4	4	3	1	4	3	3	4	1	4
survey_id 1274	Bins 1-3	College Graduate and Higher	More than $100000	Male	Married	[White]	Not Hispanic or Latino	1 or More	0.780556	60.1722	3	1	1	1	4	1	3	4	4	4	7	7	6	7	7	7	7	5	7	7	7	7	7	7	1	4	4	1	5	1	4	3	3	5	4	2	4	4	5
survey_id 1275	Bins 1-3	College Graduate and Higher	More than $100000	Male	Married	[White]	Not Hispanic or Latino	1 or More	2.96389	64.4889	.	.	.	.	.	.	.	4	4	4	.	.	.	.	.	.	.	.	.	.	.	.	.	.	.	.	.	.	.	.	.	.	.	.	.	.	.	.	.
survey_id 1276	Bin 4	College Graduate and Higher	$100000 or Less	Male	Single	[White]	Not Hispanic or Latino	1 or More	3.33333	60.8722	3	3	3	2	2	3	3	4	4	4	7	7	7	7	7	7	7	7	7	7	7	7	7	7	1	3	5	1	4	4	4	3	4	4	4	1	4	3	4
survey_id 1278	Bin 4	Not reported	Not reported	Male	Married	[White]	Not Hispanic or Latino	1 or More	0.477778	66.125	1	1	2	1	4	1	4	4	4	4	6	7	6	7	7	7	7	7	7	6	6	7	7	6	2	5	5	1	5	2	5	2	4	5	5	1	5	2	4
survey_id 1281	Bins 1-3	College Graduate and Higher	More than $100000	Male	Married	[White]	Not Hispanic or Latino	1 or More	4.52222	60.2167	3	1	2	5	1	4	1	1	3	2	3	5	5	7	.	5	5	6	2	3	3	7	6	3	2	2	3	4	3	4	3	3	3	3	2	3	4	3	2
survey_id 1282	Bins 1-3	College Graduate and Higher	More than $100000	Male	Married	[White]	Not Hispanic or Latino	1 or More	5.41944	56.5583	4	2	1	1	3	2	1	4	4	5	7	7	.	7	7	6	7	5	7	7	5	6	7	7	1	5	4	1	5	2	5	3	5	5	5	1	5	2	5
survey_id 1283	Bins 1-3	College Graduate and Higher	More than $100000	Male	Married	[White]	Not Hispanic or Latino	1 or More	5.78889	69.9611	2	3	2	2	4	2	2	4	4	4	5	7	4	7	6	6	6	5	7	4	6	5	7	5	2	3	4	5	5	4	4	3	3	5	2	1	5	3	5
survey_id 1285	Bins 1-3	College Graduate and Higher	More than $100000	Male	Married	[White]	Not Hispanic or Latino	1 or More	3.875	67.2639	1	3	3	3	5	3	3	4	4	4	7	7	6	6	6	7	5	6	7	7	6	5	7	6	2	3	4	1	4	4	4	2	4	5	4	1	5	3	4
survey_id 1289	Bin 4	College Graduate and Higher	More than $100000	Male	Married	[White]	Not Hispanic or Latino	1 or More	0.541667	47.2194	4	2	2	2	1	2	2	3	4	3	7	7	6	7	7	7	6	7	7	6	6	7	7	7	2	4	4	1	4	1	5	1	3	4	4	1	5	4	4
survey_id 1290	Bins 1-3	College Graduate and Higher	More than $100000	Male	Single	[White]	Not Hispanic or Latino	1 or More	3.225	60.8056	3	4	3	2	3	3	2	3	4	4	6	6	6	6	6	6	5	6	6	6	6	6	6	6	4	5	5	1	4	1	3	2	4	5	4	2	4	3	3
survey_id 1291	Bins 1-3	College Graduate and Higher	More than $100000	Male	Married	[White]	Not Hispanic or Latino	1 or More	5.37778	62.5194	3	3	2	2	2	2	2	3	3	4	6	6	5	6	6	5	6	5	6	6	6	6	5	6	3	3	4	1	4	4	4	2	3	4	4	2	4	4	4
survey_id 1292	Bins 1-3	College Graduate and Higher	More than $100000	Male	Married	[White]	Not Hispanic or Latino	0	2.88889	61.0694	4	3	2	3	4	3	4	4	3	4	6	6	5	6	6	6	6	6	7	6	6	6	6	6	4	3	4	2	4	3	4	2	2	5	4	1	5	2	4
survey_id 1293	Bins 1-3	Less than College Graduate	$100000 or Less	Male	Single	[White]	Not Hispanic or Latino	0	1.29167	47.8889	4	2	1	1	4	1	2	4	4	3	7	6	5	6	7	7	7	7	3	6	6	5	6	6	1	4	5	2	5	2	5	4	4	3	2	1	5	4	4
survey_id 1294	Bin 4	College Graduate and Higher	More than $100000	Male	Married	[American Indian or Alaska Native]	Not Hispanic or Latino	1 or More	2.54444	59.1056	2	1	3	3	2	2	3	4	4	4	6	6	5	6	6	6	6	7	7	5	3	5	7	6	1	2	5	1	2	4	5	5	4	5	3	1	5	1	2
survey_id 1295	Bins 1-3	College Graduate and Higher	More than $100000	Male	Married	[White]	Not Hispanic or Latino	1 or More	4.34444	54.0056	3	4	2	2	1	2	3	3	4	4	6	7	5	6	6	6	6	6	7	7	6	6	6	6	2	4	4	2	3	2	5	2	4	5	4	2	5	2	2
survey_id 1296	Bins 1-3	College Graduate and Higher	$100000 or Less	Male	Single	[White]	Not Hispanic or Latino	0	5.01667	57.6972	3	3	3	1	1	4	3	1	1	3															3	4	5	3	5	4	5	4	2	4	3	1	5	5	4
survey_id 1297	Bin 4	College Graduate and Higher	More than $100000	Male	Married	[White]	Not Hispanic or Latino	1 or More	2.68611	64.6056	3	2	2	1	3	2	2	2	4	4	7	7	6	6	6	6	6	5	6	6	5	6	6	6	.	.	.	.	.	.	.	.	.	.	.	.	.	.	.
survey_id 1298	Bin 4	College Graduate and Higher	More than $100000	Male	Married	[White]	Not Hispanic or Latino	1 or More	1.00278	58.0639	3	3	2	4	.	2	3	3	2	3	6	6	5	5	5	5	5	5	5	5	5	6	6	5	3	5	4	4	5	2	5	4	2	5	4	4	4	4	4
survey_id 1299	Bins 1-3	College Graduate and Higher	$100000 or Less	Male	Married	[White]	Not Hispanic or Latino	0	3.1	50.3694	4	5	4	5	3	5	5	3	4	4	6	7	5	5	5	6	6	5	6	7	6	6	6	6	2	3	3	2	4	4	4	4	2	4	3	1	5	5	5
survey_id 1300	Bins 1-3	College Graduate and Higher	$100000 or Less	Male	Single	[White]	Not Hispanic or Latino	0	4.38333	69.9889	5	2	4	5	3	5	2	4	4	4	7	6	5	6	6	7	7	6	7	7	7	7	6	7	4	3	4	4	5	4	4	4	4	5	5	4	5	2	5
survey_id 1301	Bins 1-3	College Graduate and Higher	More than $100000	Male	Married	[White]	Not Hispanic or Latino	1 or More	4.23333	61.7694	2	4	3	3	2	2	2	2	3	4	6	6	2	6	5	6	6	6	6	6	6	6	7	5	2	2	4	2	5	4	5	4	2	5	4	1	5	5	4
survey_id 1304	Bins 1-3	Not collected	Not collected	Male	Married	[White]	Not Hispanic or Latino	1 or More	6.42778	69.425	2	2	2	4	5		4	3	3	3															3	2	4	2	4	2	4	2	3	4	4	2	4	3	4
survey_id 1305	Bin 4	College Graduate and Higher	More than $100000	Male	Married	[White]	Not Hispanic or Latino	1 or More	2.07778	65.2611	4	2	2	4	4	2	4	4	4	5	7	7	6	6	6	7	6	5	6	6	6	7	7	7	2	4	5	2	5	4	4	4	2	4	4	2	5	4	4
survey_id 1306	Bin 4	College Graduate and Higher	$100000 or Less	Male	Single	[White]	Not Hispanic or Latino	1 or More	3.85833	53.6306	2	2	3	3	4	3	3	4	4	4	6	4	5	5	5	5	6	4	5	5	5	6	4	5	3	4	4	4	4	2	4	3	4	4	3	2	4	3	3
survey_id 1309	Bins 1-3	College Graduate and Higher	More than $100000	Male	Married	[White]	Hispanic or Latino	1 or More	3.25556	68.2444	2	4	2	1	1	3	2	2	2	2															4	3	5	4	5	5	4	2	3	5	4	2	5	4	4
survey_id 1311	Bins 1-3	College Graduate and Higher	More than $100000	Male	Married	[White]	Not Hispanic or Latino	1 or More	5.61389	62.2778	2	2	1	1	3	1	1	3	4	4															5	3	5	4	4	2	3	5	4	5	4	1	5	4	2
survey_id 1312	Bins 1-3	College Graduate and Higher	More than $100000	Male	Married	[White]	Not Hispanic or Latino	1 or More	5.025	61.7472	4	2	2	3	4	2	5	3	4	4	7	7	2	6	5	7	7	6	5	7	6	7	7	7	4	5	5	2	5	1	5	4	3	4	4	5	5	4	5
survey_id 1313	Bin 4	College Graduate and Higher	More than $100000	Male	Married	[White]	Not Hispanic or Latino	1 or More	0.927778	66.5472	4	1	2	1	1	1	1	5	4	5	7	7	7	7	7	6	7	6	7	7	7	7	7	7	4	5	5	1	5	4	5	4	5	5	5	1	5	1	4
survey_id 1314	Bins 1-3	College Graduate and Higher	$100000 or Less	Male	Married	[White]	Not Hispanic or Latino	1 or More	4.325	51.425	2	5	4	3	3	2	4	3	2	3	6	6	5	6	5	5	6	5	6	6	5	5	7	5	4	1	3	4	3	5	4	2	3	4	2	3	2	4	4
survey_id 1316	Bins 1-3	College Graduate and Higher	More than $100000	Male	Married	[White]	Not Hispanic or Latino	0	3.3	59.1528	4	3	2	1	3	3	1	2	2	4	7	7	6	5	7	7	7	6	7	6	6	6	7	7	2	1	5	2	5	1	5	1	3	5	5	1	5	4	5
survey_id 1317	Bins 1-3	College Graduate and Higher	More than $100000	Male	Married	[White]	Not Hispanic or Latino	1 or More	4.1	62.8944	4	4	3	3	2	2	4	5	5	5	7	7	7	7	7	7	7	6	6	7	7	7	7	7	2	3	4	1	4	2	4	2	4	4	3	1	5	2	4
survey_id 1318	Bins 1-3	College Graduate and Higher	More than $100000	Male	Married	[White]	Not Hispanic or Latino	1 or More	4.80278	62.6806	1	2	2	3	5	2	4	4	4	4	7	7	7	7	7	7	7	7	7	7	7	7	7	7	1	3	5	1	4	4	4	3	4	4	4	1	5	2	3
survey_id 1319	Bin 4	College Graduate and Higher	More than $100000	Male	Married	[White]	Not Hispanic or Latino	1 or More	3.08056	58.8139	3	3	3	3	3	3	3	4	4	4	4	5	5	6	5	5	5	5	5	5	6	6	6	6	3	4	4	1	4	1	4	2	4	4	4	3	4	3	4
survey_id 1321	Bins 1-3	Less than College Graduate	More than $100000	Male	Married	[White]	Not Hispanic or Latino	1 or More	3.73611	54.2778	1	2	5	2	5	1	5	3	4	4	7	7	6	6	6	7	7	6	6	6	6	6	7	6	2	5	5	1	5	4	5	2	5	5	5	5	5	2	5
survey_id 1322	Bin 4	College Graduate and Higher	$100000 or Less	Male	Married	[Other]	Not Hispanic or Latino	1 or More	0.830556	61.8639	3	3	3	3	3	3	3	4	4	4	5	6	5	5	5	6	6	6	6	6	6	6	6	6	1	1	3	2	4	3	4	1	4	4	3	2	4	2	4
survey_id 1323	Bins 1-3	College Graduate and Higher	More than $100000	Male	Married	[White]	Not Hispanic or Latino	1 or More	3.98611	64.1972	1	1	2	.	.	1	3	4	5	5	7	7	6	7	6	7	6	6	7	7	7	7	7	7	2	5	5	1	5	1	4	1	2	5	5	1	5	1	4
survey_id 1324	Bins 1-3	College Graduate and Higher	More than $100000	Male	Married	[White]	Not Hispanic or Latino	1 or More	2.26944	62.9139	4	4	4	2	4	3	4	3	4	4	7	6	6	6	6	7	7	6	5	6	7	7	7	7	3	3	5	1	4	4	5	3	5	4	4	2	5	2	4
survey_id 1326	Bins 1-3	College Graduate and Higher	More than $100000	Male	Married	[White]	Not Hispanic or Latino	0	4.13611	60.9889	5	5	4	4	5	3	4	3	2	4	7	7	7	5	7	7	7	6	7	7	7	7	7	7	5	5	5	4	5	1	5	5	4	5	4	4	5	5	4
survey_id 1327	Bins 1-3	College Graduate and Higher	More than $100000	Male	Married	[Asian]	Not Hispanic or Latino	1 or More	4.90556	68.9417	5	4	4	4	4	3	2	3	3	3	5	7	3	4	6	5	5	5	6	4	5	6	4	6	3	4	4	4	5	3	5	4	2	5	4	2	4	4	5
survey_id 1328	Bin 4	College Graduate and Higher	More than $100000	Male	Married	[White]	Not Hispanic or Latino	1 or More	0.55	66.2833	2	2	3	2	3	3	4	3	4	4	7	6	4	6	5	6	6	5	6	7	7	7	6	7	3	5	4	2	5	3	4	3	4	5	4	2	4	3	4
survey_id 1330	Bin 4	Less than College Graduate	$100000 or Less	Male	Married	[White]	Not Hispanic or Latino	1 or More	2.93333	64.7806	2	1	1	2	3	1	5	4	5	5	7	7	7	7	7	7	7	7	7	7	7	7	7	7	3	3	3	2	3	3	3	3	3	3	3	3	3	3	3
survey_id 1331	Bins 1-3	College Graduate and Higher	$100000 or Less	Male	Divorced	[Other]	Not Hispanic or Latino	1 or More	5.38611	63.7306	1	1	1	1	1	1	1	4	4	4	6	6	6	6	6	6	6	6	6	6	6	6	6	6	2	4	4	2	4	2	4	2	4	4	4	2	4	3	3
survey_id 1333	Bins 1-3	College Graduate and Higher	More than $100000	Male	Married	[White]	Not Hispanic or Latino	1 or More	5.28333	69.2056	1	2	1	3	1	2	4	4	4	4	7	6	6	7	6	6	7	6	6	6	6	4	6	6	4	4	4	2	4	4	2	2	3	5	4	3	4	4	2
survey_id 1334	Bin 4	College Graduate and Higher	More than $100000	Male	Married	[White]	Not Hispanic or Latino	1 or More	3.72222	69.0333	4	4	4	3	5	3	2	3	3	3	7	7	6	6	6	6	6	6	6	6	6	6	6	6	2	3	5	1	4	4	4	4	4	4	4	4	4	4	4
survey_id 1336	Bins 1-3	College Graduate and Higher	More than $100000	Male	Married	[White]	Not Hispanic or Latino	1 or More	2.14167	48.8833	4	3	4	2	5	3	3	4	3	4	5	7	4	6	6	7	5	6	6	7	7	5	7	6	4	5	4	2	4	2	4	3	2	5	4	4	5	5	4
survey_id 1337	Bins 1-3	College Graduate and Higher	More than $100000	Male	Married	[White]	Not Hispanic or Latino	1 or More	4.62778	57.6889	3	3	2	3	2	3	4	4	5	5	7	7	7	7	7	7	7	7	7	6	7	7	6	7	4	2	5	1	4	4	3	1	4	4	4	1	5	3	4
survey_id 1339	Bins 1-3	College Graduate and Higher	$100000 or Less	Male	Single	[White]	Not Hispanic or Latino	0	3.9	48.975	2	2	2	1	2	2	2	4	4	4	6	6	6	6	6	6	6	6	6	6	6	6	6	6	2	4	4	1	4	4	4	1	3	4	5	1	4	4	4
survey_id 1341	Bins 1-3	College Graduate and Higher	More than $100000	Male	Married	[White]	Not Hispanic or Latino	0	4.01389	62.2361	1	3	3	2	3	3	4	4	4	4	7	7	7	6	6	5	5	5	5	7	6	6	6	6	2	2	4	1	3	4	4	3	4	4	3	1	5	1	4
survey_id 1344	Bins 1-3	College Graduate and Higher	More than $100000	Male	Married	[White]	Not Hispanic or Latino	1 or More	4.41111	64.8694	1	1	5	1	3	1	3	5	5	5	7	7	6	7	7	7	7	7	7	7	7	7	7	7	4	5	5	5	5	1	5	4	5	5	5	5	5	4	5
survey_id 1345	Bin 4	College Graduate and Higher	$100000 or Less	Male	Single	[White]	Not Hispanic or Latino	0	5.39722	59.7694	4	3	4	3	2	4	4	3	4	4	4	5	6	5	5	5	5	6	.	6	.	5	6	5	5	3	3	2	5	4	3	4	4	5	4	2	3	3	4
survey_id 1346	Bins 1-3	College Graduate and Higher	More than $100000	Male	Married	[White]	Not Hispanic or Latino	1 or More	4.28611	65.8667	2	1	1	2	2	1	2	4	4	5	7	7	7	7	7	7	7	7	7	7	7	7	7	7	4	5	5	1	4	2	5	4	5	4	5	1	5	1	5
survey_id 1347	Bins 1-3	College Graduate and Higher	More than $100000	Male	Other	[White]	Not Hispanic or Latino	1 or More	4.43889	68.6139	4	2	3	1	4	3	3	3	4	4	6	7	6	6	6	6	6	6	6	6	6	5	7	6	2	3	3	1	4	4	4	3	4	5	4	2	4	3	4
survey_id 1348	Bins 1-3	College Graduate and Higher	$100000 or Less	Male	Married	[White]	Not Hispanic or Latino	1 or More	4.76389	68.3889	1	1	4	4	4	1	4	3	3	3	7	7	7	7	7	7	7	7	7	6	6	7	7	7	4	4	5	3	3	4	5	3	4	5	5	2	5	3	4
survey_id 1350	Bins 1-3	College Graduate and Higher	More than $100000	Male	Married	[White]	Hispanic or Latino	1 or More	4.37222	50.7778	2	2	3	1	3	4	1	4	3	4	7	7	5	7	6	6	7	6	7	6	6	7	7	6	4	2	4	1	5	5	5	5	3	5	3	1	4	4	5
survey_id 1352	Bins 1-3	College Graduate and Higher	$100000 or Less	Male	Married	[Asian]	Not Hispanic or Latino	0	2.06944	50.5139	2	4	5	5	5	1	4	4	4	4	7	7	6	7	7	7	7	7	7	7	7	7	7	7	.	.	.	.	.	.	.	.	.	.	.	.	.	.	.
survey_id 1353	Bin 4	College Graduate and Higher	More than $100000	Male	Married	[White]	Not Hispanic or Latino	1 or More	3.83611	61.3833	4	4	2	2	5	1	2	3	2	3	7	5	3	3	4	5	5	5	7	4	4	5	4	5	4	4	4	4	4	1	4	4	1	5	4	1	5	5	4
survey_id 1355	Bin 4	College Graduate and Higher	More than $100000	Male	Single	[White]	Not Hispanic or Latino	0	0.752778	65.1722	3	3	3	3	4	4	3	2	3	4	6	6	5	6	5	7	7	7	6	6	6	6	7	6	2	3	5	2	4	4	4	1	3	5	4	1	5	3	4
survey_id 1356	Bin 4	College Graduate and Higher	More than $100000	Male	Married	[White]	Not Hispanic or Latino	1 or More	1.58889	64.9167	3	3	2	3	4	3	3	4	4	4	5	6	6	6	5	6	5	6	6	6	6	6	6	6	4	5	5	2	4	2	5	4	4	4	4	2	5	3	4
survey_id 1357	Bins 1-3	Less than College Graduate	More than $100000	Male	Married	[White]	Not Hispanic or Latino	1 or More	4.3	49.8917	4	1	2	1	4	3	2	3	4	4	.	.	.	.	.	.	.	.	.	.	.	.	.	.	.	.	.	.	.	.	.	.	.	.	.	.	.	.	.
survey_id 1359	Bin 4	College Graduate and Higher	More than $100000	Male	Married	[White]	Unknown	1 or More	0.55	54.1278	1	1	4	2	2	4	5	3	4	4	7	7	7	7	7	7	7	3	7	7	7	7	5	7	3	3	3	4	5	2	4	4	4	5	3	2	2	3	5
survey_id 1361	Bins 1-3	College Graduate and Higher	More than $100000	Male	Married	[White]	Not Hispanic or Latino	0	4.78333	61.5333	1	1	1	3	4	3	4	4	4	4	6	6	6	6	6	6	6	6	6	6	6	6	6	6	3	4	5	2	4	2	4	2	4	4	4	2	4	3	3
survey_id 1362	Bin 4	College Graduate and Higher	$100000 or Less	Male	Married	[White]	Not Hispanic or Latino	1 or More	7.63889	66.4528	4	3	4	4	4	4	4	2	2	2															1	1	5	5	4	4	5	4	4	4	2	4	5	4	5
survey_id 1363	Bin 4	College Graduate and Higher	$100000 or Less	Male	Married	[White]	Not Hispanic or Latino	1 or More	1.19722	62.8528	4	2	4	4	2	3	2	4	4	4	6	6	6	6	6	6	6	6	6	5	6	6	6	6	4	2	5	1	5	2	4	1	4	4	4	1	5	2	4
survey_id 1365	Bins 1-3	College Graduate and Higher	More than $100000	Male	Married	[White]	Not Hispanic or Latino	1 or More	3.75833	50.9972	3	3	3	3	5	3	4	2	2	4	5	5	4	5	5	6	7	6	6	6	6	6	6	5	4	3	2	3	4	2	3	3	4	4	2	2	2	2	2
survey_id 1366	Bins 1-3	Less than College Graduate	More than $100000	Male	Married	[White]	Not Hispanic or Latino	1 or More	3.06111	59.2333	2	3	3	4	4	2	5	3	4	4	7	7	5	5	6	6	7	7	7	7	6	6	6	6	4	4	4	1	3	2	4	4	4	4	4	3	4	3	3
survey_id 1367	Bin 4	College Graduate and Higher	$100000 or Less	Male	Single	[White]	Not Hispanic or Latino	0	3.325	64.0139	5	3	4	3	2	5	3	3	3	3	6	6	5	6	6	6	6	6	7	.	1	6	6	5	3	3	5	3	4	3	4	2	3	5	4	3	5	4	4
survey_id 1370	Bins 1-3	College Graduate and Higher	More than $100000	Male	Other	[White]	Not Hispanic or Latino	1 or More	4.80556	55.5222	2	2	2	2	5	1	4	.	.	.	.	.	.	.	.	.	.	.	.	.	.	.	.	.	.	.	.	.	.	.	.	.	.	.	.	.	.	.	.
survey_id 1371	Bins 1-3	College Graduate and Higher	More than $100000	Male	Single	[White]	Not Hispanic or Latino	0	2.91389	64.1472	4	3	2	2	3	4	3	2	3	3	6	5	5	3	6	5	5	5	5	5	5	6	3	5	4	2	5	3	2	4	4	2	2	4	4	3	1	4	2
survey_id 1372	Bins 1-3	College Graduate and Higher	More than $100000	Male	Married	[White]	Not Hispanic or Latino	1 or More	4.41389	67.4611	2	2	4	5	3	5	5	5	5	5	7	7	7	7	7	7	7	6	7	7	7	5	7	7	1	5	5	1	5	1	3	4	2	5	5	1	5	1	2
survey_id 1374	Bins 1-3	College Graduate and Higher	More than $100000	Male	Married	[White]	Not Hispanic or Latino	0	4.65	61.2444	1	1	1	1	1	2	1	5	5	5	7	7	7	7	7	7	7	7	7	7	7	7	6	7	4	4	5	1	5	4	5	1	5	5	4	1	5	1	5
survey_id 1376	Bins 1-3	College Graduate and Higher	More than $100000	Male	Other	[White]	Not Hispanic or Latino	0	5.87778	51.4583	3	3	2	2	3	1	2	3	4	4	7	7	5	6	6	7	7	7	7	7	6	7	7	7	2	4	4	1	3	4	4	1	3	4	3	1	5	4	3
survey_id 1377	Bins 1-3	College Graduate and Higher	More than $100000	Male	Married	[Asian]	Not Hispanic or Latino	0	3.13889	63.7972	3	5	.	2	5	5	3	3	2	3	6	6	4	6	6	6	6	5	5	6	6	5	6	5	4	2	3	4	5	5	4	3	4	4	3	2	4	4	4
survey_id 1378	Bins 1-3	College Graduate and Higher	More than $100000	Male	Married	[White]	Not Hispanic or Latino	1 or More	4.22778	60.6917	1	1	1	1	1	1	1	4	4	4	7	7	7	7	7	7	7	7	7	7	7	7	7	7	2	3	5	1	4	3	5	1	5	5	5	1	5	2	4
survey_id 1379	Bins 1-3	College Graduate and Higher	More than $100000	Male	Married	[White]	Not Hispanic or Latino	1 or More	2	63.7583	3	4	3	2	3	2	2	3	3	4	7	7	4	7	7	7	7	7	7	7	7	7	7	7	4	3	5	1	4	3	4	1	3	5	4	2	5	4	4
survey_id 1381	Bins 1-3	College Graduate and Higher	More than $100000	Male	Married	[White]	Not Hispanic or Latino	1 or More	4.18611	61.7361	4	4	2	2	3	4	4	4	4	4	6	6	6	6	6	6	6	5	7	6	1	5	5	6	3	5	4	1	4	2	3	2	4	4	4	1	4	3	4
survey_id 1382	Bins 1-3	Less than College Graduate	More than $100000	Male	Married	[White]	Not Hispanic or Latino	1 or More	3.62222	62.5639	1	1	2	2	3	2	3	4	4	4	2	2	2	1	2	2	2	2	2	1	2	1	2	2	3	4	4	2	4	4	4	2	4	5	4	1	5	2	5
survey_id 1384	Bin 4	College Graduate and Higher	More than $100000	Male	Married	[White]	Hispanic or Latino	1 or More	1.78889	59.6556	4	2	2	1	2	4	4	4	4	5	.	.	.	.	.	.	.	.	.	.	.	.	.	.	.	.	.	.	.	.	.	.	.	.	.	.	.	.	.
survey_id 1385	Bins 1-3	College Graduate and Higher	More than $100000	Male	Married	[White]	Not Hispanic or Latino	1 or More	5.39444	66.7972	2	3	2	4	4	3	4	2	2	2	5	5	5	5	4	4	4	5	6	5	5	5	5	5	4	5	5	3	3	2	4	2	2	5	4	1	5	5	2
survey_id 1387	Bins 1-3	College Graduate and Higher	More than $100000	Male	Married	[White]	Not Hispanic or Latino	1 or More	3.87222	64.5528	3	3	5	2	5	2	4	4	4	4	7	7	6	7	7	7	7	7	7	7	7	7	7	7	2	5	5	2	5	3	5	1	4	5	5	1	5	2	5
survey_id 1388	Bin 4	College Graduate and Higher	More than $100000	Male	Married	[White]	Not Hispanic or Latino	1 or More	1.275	63.6167	1	1	1	1	1	1	1	5	5	5	7	7	7	7	7	7	7	7	7	7	7	7	7	7	1	5	5	1	5	1	5	1	5	5	5	1	5	1	5
survey_id 1389	Bins 1-3	College Graduate and Higher	More than $100000	Male	Married	[White]	Not Hispanic or Latino	1 or More	3.93056	53.9833	3	2	2	2	4	2	3	3	4	4	6	6	4	6	6	6	4	5	6	6	5	6	6	5	3	4	4	1	4	2	1	2	2	4	4	1	5	4	4
survey_id 1391	Bin 4	College Graduate and Higher	More than $100000	Male	Married	[White]	Not Hispanic or Latino	0	1.52778	66.7389	1	3	4	4	1	4	2	2	3	4	7	7	6	6	6	6	6	6	6	7	6	6	6	6	4	5	4	1	4	2	4	2	4	4	4	2	4	2	3
survey_id 1393	Bin 4	College Graduate and Higher	Not reported	Male	Other	[White]	Not Hispanic or Latino	1 or More	5.62222	69.6472	1	1	4	2	1	2	3	4	3	4	6	7	6	6	6	6	6	4	6	6	6	6	6	6	2	5	4	2	5	2	4	2	4	5	3	2	4	3	4
survey_id 1394	Bin 4	College Graduate and Higher	More than $100000	Male	Married	[White]	Not Hispanic or Latino	1 or More	0.794444	64.9556	4	5	4	2	4	4	5	2	4	4	6	6	3	6	5	6	6	6	6	6	5	6	6	6	3	2	5	1	3	5	4	4	4	4	3	2	5	4	4
survey_id 1396	Bin 4	College Graduate and Higher	More than $100000	Male	Married	[White]	Not Hispanic or Latino	1 or More	4.40556	67.0833	1	1	2	4	2	1	2	2	4	4	6	7	4	7	6	7	7	7	7	5	6	6	4	6	4	5	5	3	5	4	4	2	3	5	5	3	5	4	5
survey_id 1397	Bins 1-3	College Graduate and Higher	More than $100000	Male	Married	[White]	Not Hispanic or Latino	1 or More	3.10833	68.7944	2	2	2	2	4	4	4	2	3	4	6	6	5	6	4	6	6	6	6	6	6	6	6	6	4	3	5	2	5	4	4	2	3	4	3	2	4	4	4
survey_id 1398	Bins 1-3	College Graduate and Higher	More than $100000	Male	Married	[White]	Not Hispanic or Latino	1 or More	4.86667	67.0528	3	3	2	2	3	1	2	4	4	5	7	7	6	6	6	7	6	6	6	6	6	6	6	6	2	2	4	1	4	4	4	4	3	5	4	1	5	4	3
survey_id 1400	Bin 4	College Graduate and Higher	More than $100000	Male	Married	[White]	Not Hispanic or Latino	1 or More	0.747222	55.3389	5	4	2	2	3	4	2	4	3	4	6	6	6	5	5	6	6	4	5	6	5	6	6	6	4	2	4	4	5	4	3	4	4	5	3	2	4	4	5
survey_id 1402	Bins 1-3	College Graduate and Higher	More than $100000	Male	Married	[White]	Not Hispanic or Latino	1 or More	3.54444	65.9194	4	3	2	3	5	3	4	3	3	4	6	6	4	5	6	7	6	6	5	6	5	7	5	5	3	4	5	3	4	4	5	2	4	5	4	3	5	4	5
survey_id 1403	Bin 4	College Graduate and Higher	$100000 or Less	Male	Married	[Asian]	Not Hispanic or Latino	1 or More	2.95556	66.0111	5	2	4	2	5	2	5	4	4	5	6	6	7	7	6	6	6	6	7	6	6	6	7	5	2	3	4	1	4	2	4	3	5	5	4	1	4	1	4
survey_id 1404	Bins 1-3	College Graduate and Higher	More than $100000	Male	Married	[White]	Not Hispanic or Latino	1 or More	5.45556	67.625	1	2	1	2	4	3	4	4	4	4	7	7	7	7	6	6	6	6	6	6	6	7	7	6	3	2	4	1	4	4	5	1	4	4	4	2	5	1	4
survey_id 1407	Bin 4	College Graduate and Higher	More than $100000	Male	Married	[White]	Not Hispanic or Latino	1 or More	1.03889	53.1639	4	4	4	4	5	3	4	3	3	4	7	5	5	6	5	5	4	5	4	6	4	6	6	5	3	3	4	1	3	3	3	3	2	3	3	1	4	4	3
survey_id 1409	Bins 1-3	College Graduate and Higher	More than $100000	Male	Married	[Asian]	Not Hispanic or Latino	1 or More	4.19444	49.2361	1	1	3	3	4	4	4	4	4	4	4	6	6	5	6	6	6	6	6	6	4	6	6	5	2	2	5	2	4	3	4	2	4	4	4	3	5	3	4
survey_id 1414	Bins 1-3	College Graduate and Higher	More than $100000	Male	Married	[White]	Not Hispanic or Latino	1 or More	4.79167	70.45	2	2	2	3	4	2	3	4	4	4	6	6	7	7	6	5	5	6	6	6	6	6	6	6	4	3	5	1	3	3	5	4	5	3	5	3	4	2	2
survey_id 1415	Bins 1-3	College Graduate and Higher	More than $100000	Male	Other	[White]	Not Hispanic or Latino	1 or More	5.31111	56.9556	4	4	3	3	2	3	4	2	3	4	6	6	5	5	3	3	4	4	5	5	4	5	6	6	2	3	4	3	3	4	4	2	4	4	3	2	4	3	4
survey_id 1416	Bins 1-3	College Graduate and Higher	More than $100000	Male	Single	[White]	Not Hispanic or Latino	0	6.70556	59.2917	3	3	5	4	5	2	3	4	4	4															2	4	4	1	4	4	5	4	4	4	4	1	4	4	4
survey_id 1420	Bins 1-3	College Graduate and Higher	More than $100000	Male	Married	[White]	Not Hispanic or Latino	1 or More	5.225	58.5	4	3	2	4	4	2	2	4	2	3	7	5	6	6	7	4	6	4	6	7	5	6	4	5	2	4	4	1	5	2	4	2	5	4	3	1	4	1	4
survey_id 1421	Bins 1-3	College Graduate and Higher	More than $100000	Male	Married	[White]	Not Hispanic or Latino	1 or More	4.92778	63.1056	3	2	3	4	3	4	5	5	5	5	6	7	7	7	7	7	7	7	7	7	7	7	7	7	1	3	5	1	5	4	5	1	5	5	5	1	5	3	4
survey_id 1424	Bins 1-3	College Graduate and Higher	More than $100000	Male	Married	[White]	Not Hispanic or Latino	1 or More	3.51667	63.9472	4	3	4	4	4	4	5	4	4	5	7	7	6	7	6	7	6	6	7	7	6	7	7	6	5	4	5	2	5	4	5	3	4	5	2	2	5	2	5
survey_id 1425	Bins 1-3	College Graduate and Higher	More than $100000	Male	Other	[White]	Not Hispanic or Latino	1 or More	4.53889	64.0167	5	4	3	2	3	3	2	4	4	4	5	6	5	6	7	7	7	6	7	7	6	6	7	6	4	5	4	2	5	1	4	4	2	5	4	2	5	5	4
survey_id 1426	Bin 4	College Graduate and Higher	More than $100000	Male	Other	[White]	Not Hispanic or Latino	0	1.98611	56.8306	5	2	2	2	4	5	4	5	4	5	6	5	7	7	7	5	7	5	6	7	7	7	5	6	4	5	4	1	5	2	4	4	5	5	3	1	5	1	4
survey_id 1427	Bins 1-3	College Graduate and Higher	More than $100000	Male	Single	[White]	Not Hispanic or Latino	0	3.97222	65.0639	2	2	1	2	4	1	5	5	5	5	6	7	7	7	7	7	7	6	6	7	6	7	6	7	2	5	4	1	5	2	5	3	5	5	3	1	5	1	5
survey_id 1428	Bins 1-3	College Graduate and Higher	More than $100000	Male	Married	[White]	Not Hispanic or Latino	0	3.41111	67.9444	4	4	1	2	4	3	4	3	3	3	.	.	.	.	.	.	.	.	.	.	.	.	.	.	2	1	5	4	4	4	4	4	1	5	4	2	5	5	4
survey_id 1429	Bins 1-3	College Graduate and Higher	More than $100000	Male	Married	[White]	Not Hispanic or Latino	1 or More	5.73611	63.4167	1	1	1	1	1	1	1	3	4	3	6	7	6	6	6	7	6	6	6	6	7	7	7	6	4	1	5	.	4	4	4	2	4	5	4	1	5	1	5
survey_id 1430	Bins 1-3	College Graduate and Higher	More than $100000	Male	Married	[White]	Not Hispanic or Latino	0	5.15278	65.5778	2	1	1	1	3	1	1	4	4	4	7	7	6	7	7	7	.	5	7	7	.	7	7	7	.	.	.	.	.	.	.	.	.	.	.	.	.	.	.
survey_id 1431	Bins 1-3	College Graduate and Higher	More than $100000	Male	Married	[White]	Not Hispanic or Latino	1 or More	5.18056	62.9861	1	1	3	1	1	1	2	5	5	5															4	1	5	1	5	1	5	2	5	5	5	1	5	2	5
survey_id 1435	Bins 1-3	College Graduate and Higher	More than $100000	Male	Married	[White]	Not Hispanic or Latino	1 or More	4.81944	60.5694	1	1	5	2	4	2	2	5	4	5	7	7	7	7	7	7	7	7	7	7	7	7	7	7	4	4	5	3	4	4	5	3	4	4	4	3	5	3	4
survey_id 1437	Bin 4	College Graduate and Higher	$100000 or Less	Male	Single	[White]	Not Hispanic or Latino	0	1.57222	61.2944	3	3	2	1	.	2	3	3	4	4	7	7	6	7	6	7	6	6	7	6	6	7	7	7	1	4	4	1	4	2	4	3	3	5	4	1	5	3	3
survey_id 1439	Bins 1-3	College Graduate and Higher	More than $100000	Male	Married	[White]	Not Hispanic or Latino	1 or More	2.54444	58.1889	3	4	4	3	2	3	3	3	4	4	6	6	4	7	5	5	6	7	7	7	7	6	6	6	2	2	5	1	3	4	4	1	2	4	3	1	5	4	1
survey_id 1440	Bins 1-3	Less than College Graduate	More than $100000	Male	Married	[Other]	Not Hispanic or Latino	1 or More	1.73611	57.9472	1	1	1	1	1	1	1	4	4	4	6	6	6	6	6	7	6	6	6	5	6	7	6	6	3	4	5	1	5	3	4	2	4	5	4	2	5	2	4
survey_id 1441	Bin 4	College Graduate and Higher	More than $100000	Male	Married	[White]	Not Hispanic or Latino	1 or More	0.777778	57.1472	2	2	1	1	2	1	1	3	5	5	6	6	6	6	6	6	6	6	6	7	7	7	6	6	1	4	5	1	5	2	4	1	4	4	3	1	5	1	3
survey_id 1442	Bin 4	College Graduate and Higher	More than $100000	Male	Married	[White]	Not Hispanic or Latino	1 or More	1.53611	66.1278	2	2	1	1	1	1	2	3	3	3	5	6	5	5	6	5	6	6	6	5	6	5	7	6	3	3	5	3	3	4	5	3	4	4	2	3	5	4	3
survey_id 1443	Bins 1-3	College Graduate and Higher	More than $100000	Male	Married	[White]	Not Hispanic or Latino	0	4.15278	60.9111	2	2	3	2	2	1	2	5	5	5	7	6	6	6	6	6	7	6	7	6	6	7	6	7	1	3	5	1	5	3	5	1	5	5	4	1	5	2	5
survey_id 1444	Bins 1-3	College Graduate and Higher	More than $100000	Male	Married	[White]	Not Hispanic or Latino	0	3.25556	60.7417	2	2	1	2	3	2	2	3	4	4	7	7	7	7	6	7	7	7	7	7	7	7	7	.	2	3	4	1	5	3	5	3	5	5	5	1	5	3	4
survey_id 1445	Bins 1-3	Not reported	Not reported	Male	Married	[White]	Not Hispanic or Latino	1 or More	4.65833	60.1806	2	1	2	2	3	3	4	4	4	4	6	6	7	7	6	6	6	6	6	6	6	5	5	6	3	1	4	2	4	4	3	2	4	4	3	2	4	2	3
survey_id 1448	Bin 4	College Graduate and Higher	More than $100000	Male	Married	[White]	Not Hispanic or Latino	1 or More	3.59444	53.3389	1	3	2	2	2	2	3	4	4	4	6	6	5	6	6	6	6	6	6	6	6	6	6	6	4	4	4	2	4	4	4	2	3	5	4	2	5	4	4
survey_id 1449	Bins 1-3	Less than College Graduate	$100000 or Less	Male	Unknown	[White]	Not Hispanic or Latino	0	2.39167	55.6194	3	3	3	2	2	2	2	3	3	3	6	6	5	5	5	5	6	5	6	7	6	7	6	6	4	5	5	4	5	2	4	3	3	5	4	2	5	4	4
survey_id 1450	Bin 4	College Graduate and Higher	More than $100000	Male	Married	[Asian]	Not Hispanic or Latino	1 or More	3.44444	56.2417	2	1	1	1	5	1	1	3	4	3	7	7	7	4	7	7	7	7	7	7	7	7	7	7	2	4	5	1	4	3	5	2	4	4	4	3	5	5	4
survey_id 1453	Bins 1-3	College Graduate and Higher	More than $100000	Male	Single	[White]	Not Hispanic or Latino	0	6.50556	59.6861	3	4	4	3	1	3	4	4	5	5															2	1	2	1	5	4	4	4	4	5	4	2	4	3	5
survey_id 1454	Bins 1-3	College Graduate and Higher	More than $100000	Male	Married	[White]	Not Hispanic or Latino	1 or More	6.63611	62.9389	2	4	5	3	5	5	5	3	5	5															2	3	5	3	5	3	4	3	4	5	4	3	4	3	3
survey_id 1456	Bins 1-3	College Graduate and Higher	More than $100000	Male	Married	[White]	Not Hispanic or Latino	1 or More	3.30833	60.2222	2	2	2	1	4	2	2	3	3	3	7	7	5	6	6	7	4	6	7	7	5	6	5	5	3	3	4	1	4	3	4	2	4	5	4	1	5	4	3
survey_id 1458	Bins 1-3	College Graduate and Higher	More than $100000	Male	Single	[White]	Not Hispanic or Latino	0	3.05556	57.7722	3	4	2	2	3	2	2	4	4	4	7	7	3	6	6	6	7	6	7	6	6	5	6	6	3	4	5	4	5	4	4	2	2	5	4	1	5	5	5
survey_id 1459	Bins 1-3	College Graduate and Higher	More than $100000	Male	Married	[White]	Not Hispanic or Latino	1 or More	4.32222	66.7139	1	3	1	2	3	2	3	4	4	4	6	6	6	5	6	6	7	5	6	7	6	6	6	6	3	3	4	4	5	4	5	1	4	5	4	3	5	4	4
survey_id 1460	Bins 1-3	College Graduate and Higher	More than $100000	Male	Married	[White]	Not Hispanic or Latino	1 or More	5.575	57.0583	1	1	1	1	4	1	2	5	5	5	7	6	7	7	7	7	7	6	6	7	7	7	7	7	1	2	5	1	5	2	5	2	5	5	5	1	5	1	5
survey_id 1461	Bin 4	College Graduate and Higher	More than $100000	Male	Married	[White]	Not Hispanic or Latino	0	3	57.7667	2	2	1	2	2	4	1	.	.	.	6	7	6	6	7	7	7	7	6	7	5	7	6	7	.	.	.	.	.	.	.	.	.	.	.	.	.	.	.
survey_id 1463	Bins 1-3	College Graduate and Higher	More than $100000	Male	Married	[White]	Not Hispanic or Latino	1 or More	4.35	61.1	4	3	3	3	3	5	4	2	1	1	5	5	3	3	3	4	4	5	7	4	3	7	5	4	4	1	5	4	3	5	4	2	1	5	4	3	4	5	3
survey_id 1464	Bin 4	College Graduate and Higher	$100000 or Less	Male	Married	[White]	Not Hispanic or Latino	1 or More	3.59444	67.7583	2	4	2	1	3	4	4	2	3	4	6	6	5	3	5	7	5	5	7	7	5	5	2	5	2	1	3	5	4	5	5	2	4	5	3	1	4	3	4
survey_id 1465	Bins 1-3	College Graduate and Higher	$100000 or Less	Male	Single	[White]	Not Hispanic or Latino	0	5.56944	51.8583	4	4	4	3	1	3	4	4	4	5	6	6	6	6	5	6	6	5	6	6	6	6	6	6	2	4	4	1	3	2	3	2	4	4	3	1	4	2	2
survey_id 1466	Bins 1-3	College Graduate and Higher	More than $100000	Male	Married	[White]	Not Hispanic or Latino	1 or More	4.2	60.8111	3	3	2	2	2	4	1	4	2	4	6	5	4	2	3	7	6	6	6	2	4	6	6	6	3	1	5	4	3	5	5	3	2	5	4	1	5	3	3
survey_id 1468	Bins 1-3	Less than College Graduate	$100000 or Less	Male	Married	[White]	Not Hispanic or Latino	1 or More	3.48056	62.5	1	1	2	2	3	2	4	4	4	4	7	7	7	7	7	7	7	7	7	7	7	7	7	7	2	4	5	1	5	3	4	1	5	5	5	1	5	2	4
survey_id 1469	Bins 1-3	College Graduate and Higher	Not reported	Male	Married	[White]	Not Hispanic or Latino	1 or More	3.99167	68.9583	1	1	1	1	3	1	1	4	4	4	7	7	7	7	7	7	7	7	7	6	6	6	6	6	2	2	5	1	5	5	4	1	4	5	4	1	5	2	3
survey_id 1470	Bins 1-3	College Graduate and Higher	More than $100000	Male	Married	[White]	Not Hispanic or Latino	1 or More	4.45278	61.7694	3	2	1	2	3	2	3	3	2	4	7	7	6	6	7	7	7	6	5	7	6	6	6	6	3	5	5	2	5	4	5	2	3	4	4	2	5	5	4
survey_id 1471	Bins 1-3	College Graduate and Higher	More than $100000	Male	Married	[Asian]	Not Hispanic or Latino	0	2.68889	58.6528	5	2	4	3	5	3	3	5	5	5	7	7	6	7	7	7	7	6	7	7	7	7	7	7	4	2	4	1	4	4	5	2	4	5	4	3	4	3	5
survey_id 1472	Bins 1-3	College Graduate and Higher	More than $100000	Male	Single	[White]	Not Hispanic or Latino	1 or More	5.26389	56.5778	5	3	4	2	1	2	2	5	5	5	7	7	6	7	4	6	5	6	7	7	7	5	6	7	3	1	4	1	4	5	4	4	4	4	2	1	5	5	4
survey_id 1475	Bins 1-3	College Graduate and Higher	$100000 or Less	Female	Married	[White]	Not Hispanic or Latino	1 or More	2.09444	65.375	3	3	2	2	3	3	3	4	4	4	6	6	6	6	6	6	6	6	6	6	6	6	6	6	4	4	4	2	4	4	4	2	3	4	4	2	4	4	4
survey_id 1476	Bins 1-3	College Graduate and Higher	More than $100000	Female	Married	[White]	Not Hispanic or Latino	1 or More	1.475	53.4111	2	1	2	1	1	1	2	4	4	4	7	7	6	7	7	7	7	6	7	7	6	6	7	7	4	5	2	5	2	5	2	4	5	5	5	3	5	3	4
survey_id 1478	Bins 1-3	College Graduate and Higher	More than $100000	Female	Married	[White]	Not Hispanic or Latino	1 or More	2.35556	66.8944	1	2	5	4	3	4	5	4	5	5	7	7	6	7	7	7	6	7	7	7	7	7	7	7	4	5	5	1	4	1	5	1	4	5	5	1	5	4	4
survey_id 1480	Bins 1-3	College Graduate and Higher	More than $100000	Female	Married	[White]	Not Hispanic or Latino	1 or More	3.41667	65.9528	3	3	3	1	3	3	2	4	3	4	7	7	6	7	6	6	7	6	7	6	7	7	7	7	3	5	5	1	4	4	4	1	4	5	4	1	5	3	4
survey_id 1483	Bins 1-3	College Graduate and Higher	More than $100000	Female	Married	[White]	Not Hispanic or Latino	0	3.60278	56.6139	3	4	4	2	1	1	3	4	3	4	5	6	4	5	5	6	5	6	6	6	5	5	5	5	2	3	5	3	4	3	3	2	3	4	3	2	4	4	4
survey_id 1484	Bins 1-3	College Graduate and Higher	More than $100000	Female	Married	[White]	Not Hispanic or Latino	1 or More	0.838889	64.2167	1	1	1	1	3	1	2	2	2	3	5	6	3	4	4	5	6	5	7	7	4	4	4	5	3	5	5	3	5	4	5	2	2	5	1	2	5	5	4
survey_id 1485	Bins 1-3	College Graduate and Higher	More than $100000	Female	Married	[White]	Not Hispanic or Latino	1 or More	1.60278	62.9333	1	1	2	2	4	.	5	3	3	4	6	6	5	6	6	6	3	6	6	6	6	6	6	5	3	1	5	2	5	5	5	2	2	5	3	3	5	4	5
survey_id 1486	Bins 1-3	College Graduate and Higher	More than $100000	Female	Married	[White]	Not Hispanic or Latino	1 or More	2.55833	56.2972	1	1	1	1	2	1	1	5	5	5	7	7	7	7	7	7	7	7	7	7	7	7	7	7	1	3	5	1	5	1	5	5	5	5	5	1	5	1	5
survey_id 1489	Bins 1-3	College Graduate and Higher	More than $100000	Female	Married	[White]	Not Hispanic or Latino	1 or More	3.30556	59.8222	1	1	2	2	2	1	2	4	4	4	7	7	7	7	7	7	7	7	7	7	7	7	7	7	2	4	5	1	5	3	5	1	3	5	4	1	5	3	5
survey_id 1490	Bins 1-3	College Graduate and Higher	More than $100000	Female	Married	[Asian]	Not Hispanic or Latino	1 or More	4.25278	52.125	4	3	4	3	4	3	3	3	3	4	5	6	5	6	5	5	5	5	5	4	5	5	5	5	4	2	4	3	3	4	4	2	3	4	3	2	5	4	4
survey_id 1491	Bin 4	College Graduate and Higher	$100000 or Less	Female	Married	[Asian]	Not Hispanic or Latino	1 or More	5.77222	65.6056	3	3	3	4	4	2	4	5	5	5															2	3	3	1	3	4	3	3	3	4	3	1	5	3	4
survey_id 1493	Bins 1-3	College Graduate and Higher	More than $100000	Female	Divorced	[White]	Not Hispanic or Latino	1 or More	2.63889	65.375	2	1	2	2	2	1	1	4	4	4	6	5	6	6	6	6	6	6	6	6	7	7	7	6	2	3	4	2	5	3	4	3	4	5	3	1	5	4	4
survey_id 1494	Bins 1-3	College Graduate and Higher	More than $100000	Female	Married	[White]	Not Hispanic or Latino	1 or More	2.9	56.2722	4	3	2	2	1	3	3	3	2	2	6	5	3	5	6	5	7	6	4	6	5	6	6	6	4	5	4	3	3	3	4	2	2	4	3	2	4	4	3
survey_id 1495	Bins 1-3	College Graduate and Higher	More than $100000	Female	Unknown	[White]	Not Hispanic or Latino	1 or More	4.94444	56.3833	3	3	2	2	2	2	4	4	4	5	7	7	7	7	7	7	7	6	7	7	7	7	7	7	2	2	5	3	3	4	5	2	4	4	4	1	5	4	3
survey_id 1497	Bins 1-3	Less than College Graduate	$100000 or Less	Female	Married	[White]	Not Hispanic or Latino	1 or More	5.55833	67.425	3	.	2	2	4	3	3	3	.	4	7	6	6	6	5	5	6	6	6	6	6	6	6	6	2	2	5	1	2	5	4	4	4	4	4	1	5	2	2
survey_id 1498	Bins 1-3	College Graduate and Higher	Not reported	Female	Single	[White]	Not Hispanic or Latino	0	4.85	66.7278	3	5	1	3	4	2	4	4	3	3	6	6	6	7	6	7	7	6	7	7	7	7	7	7	1	3	5	3	5	2	5	4	2	5	2	1	5	.	4
survey_id 1499	Bins 1-3	College Graduate and Higher	More than $100000	Female	Married	[Mixed]	Not Hispanic or Latino	1 or More	2.86389	53.1972	5	4	4	3	4	5	3	4	4	4	6	6	5	5	6	6	6	6	6	6	5	6	5	6	3	2	5	3	4	4	4	2	2	5	4	2	5	5	5
survey_id 1502	Bins 1-3	Less than College Graduate	More than $100000	Female	Married	[White]	Not Hispanic or Latino	1 or More	6.675	68.0278	1	2	2	1	1	1	2	3	3	4															5	3	3	4	4	3	5	5	2	5	3	1	3	5	4
survey_id 1503	Bins 1-3	College Graduate and Higher	More than $100000	Female	Married	[White]	Not Hispanic or Latino	0	5.24722	62.5806	4	3	3	3	5	3	3	4	4	4	6	6	6	6	6	6	7	6	7	6	6	7	7	7	3	4	5	4	5	4	5	2	3	5	3	3	5	5	5
survey_id 1505	Bins 1-3	Not collected	Not collected	Female	Married	[White]	Not Hispanic or Latino	1 or More	4.55833	60.3611	1	1	1	1	1	2	1	4	4	4	7	7	6	7	7	7	7	7	7	7	7	7	7	7	2	5	5	2	5	4	5	3	4	5	4	2	5	5	5
survey_id 1506	Bins 1-3	Not reported	$100000 or Less	Female	Married	[White]	Not Hispanic or Latino	1 or More	4.91667	65.5722	2	2	2	2	2	2	3	4	4	4	6	6	6	6	6	6	6	6	6	6	6	6	6	6	2	3	4	1	4	4	5	1	4	5	5	1	5	4	4
survey_id 1507	Bins 1-3	College Graduate and Higher	More than $100000	Female	Married	[White]	Not Hispanic or Latino	0	4.55	54.4056	4	3	3	2	1	2	.	4	4	4	7	7	7	7	7	7	7	6	7	7	6	7	7	7	1	2	4	1	5	4	4	4	5	5	5	1	5	4	4
survey_id 1508	Bins 1-3	College Graduate and Higher	$100000 or Less	Female	Divorced	[White]	Not Hispanic or Latino	1 or More	3.925	61.9444	2	3	4	3	3	3	4	3	3	4	4	3	4	4	4	3	3	6	5	4	4	6	4	4	4	3	3	4	3	3	4	3	2	3	2	2	3	3	2
survey_id 1510	Bins 1-3	College Graduate and Higher	$100000 or Less	Female	Unknown	[White]	Not Hispanic or Latino	1 or More	6.64444	63.4833	3	1	1	1	2	2	1	4	4	4															3	1	5	1	5	3	5	1	5	5	4	1	5	1	4
survey_id 1511	Bins 1-3	College Graduate and Higher	More than $100000	Female	Married	[White]	Not Hispanic or Latino	1 or More	6.16389	67.7944	3	2		2	4	2	3	4	4	4															4	4	4	1	1	4	3	4	4	4	3	2	5	2	3
survey_id 1513	Bins 1-3	Not collected	Not collected	Female	Married	[White]	Not Hispanic or Latino	0	3.98333	55.3611	3	3	3	3	4	3	4	2	3	3	7	6	5	7	7	7	6	6	7	7	6	7	6	6	4	2	5	3	5	5	5	1	3	5	4	1	5	4	5
survey_id 1515	Bins 1-3	College Graduate and Higher	More than $100000	Female	Married	[White]	Not Hispanic or Latino	0	3.24722	65.2722	4	3	2	2	3	3	3	2	2	3	5	4	3	3	4	4	5	5	5	5	3	5	4	4	4	2	4	3	3	1	4	4	2	4	3	2	4	4	3
survey_id 1518	Bins 1-3	College Graduate and Higher	More than $100000	Female	Widowed	[White]	Not Hispanic or Latino	1 or More	5.53333	66.2389	2	2	2	2	4	2	3	3	3	4	6	6	6	5	5	6	6	5	5	4	5	5	4	5	2	1	5	4	4	5	4	2	2	4	2	2	5	4	3
survey_id 1522	Bins 1-3	College Graduate and Higher	More than $100000	Female	Married	[White]	Not Hispanic or Latino	1 or More	4.51111	68.2722	4	3	2	2	5	2	2	4	4	5	6	7	6	7	7	7	7	6	7	7	7	7	7	7	2	4	4	1	4	2	4	2	4	4	4	1	4	2	2
survey_id 1524	Bins 1-3	College Graduate and Higher	More than $100000	Female	Married	[White]	Not Hispanic or Latino	1 or More	4.86389	63.2333	4	5	4	3	2	3	4	2	2	3	5	4	3	3	3	3	4	6	5	5	3	5	3	4	2	2	5	4	2	5	4	2	1	4	2	1	5	4	2
survey_id 1525	Bins 1-3	College Graduate and Higher	More than $100000	Female	Married	[White]	Not Hispanic or Latino	1 or More	4.15556	60.6333	1	3	2	4	5	4	4	3	3	4	7	6	5	6	6	6	6	5	7	7	6	7	6	6	4	4	5	2	4	3	5	3	4	5	4	1	4	3	3
survey_id 1527	Bins 1-3	College Graduate and Higher	More than $100000	Female	Married	[White]	Not Hispanic or Latino	1 or More	2.65278	59.0806	3	2	1	1	3	1	1	4	3	3	7	7	7	7	7	7	7	6	6	7	7	7	7	6	2	5	5	3	4	4	5	4	5	5	5	2	5	3	3
survey_id 1529	Bins 1-3	College Graduate and Higher	More than $100000	Female	Unknown	[White]	Not Hispanic or Latino	1 or More	4.75278	61.2611	2	2	2	4	2	4	3	4	3	4	5	6	4	5	3	6	5	5	5	4	4	6	5	5	2	5	4	3	3	2	4	3	2	4	3	2	4	4	4
survey_id 1532	Bins 1-3	College Graduate and Higher	More than $100000	Female	Married	[White]	Not Hispanic or Latino	1 or More	6.49444	72.2	3	4	3	4	1	2	4	2	3	3															5	2	5	4	3	2	5	4	4	5	5	1	5	4	3
survey_id 1533	Bins 1-3	College Graduate and Higher	$100000 or Less	Female	Married	[White]	Not Hispanic or Latino	1 or More	3.42222	60.5167	4	4	4	2	2	3	3	4	3	4	6	6	5	5	5	6	7	6	7	6	6	6	7	6	4	3	5	3	4	2	4	2	2	4	3	3	5	4	4
survey_id 1534	Bins 1-3	College Graduate and Higher	More than $100000	Female	Single	[White]	Not Hispanic or Latino	0	4.52222	55.5222	2	3	3	3	3	2	4	5	4	5	7	6	6	6	6	7	7	6	6	6	6	7	5	7	2	4	3	3	4	1	5	3	4	5	4	1	3	2	3
survey_id 1535	Bins 1-3	College Graduate and Higher	More than $100000	Female	Widowed	[White]	Not Hispanic or Latino	1 or More	3.72222	66.4111	1	1	1	1	3	1	3	5	5	5	7	7	7	7	7	7	7	7	7	7	7	7	7	7	1	5	5	1	5	1	5	5	5	5	5	1	5	1	5
survey_id 1536	Bins 1-3	College Graduate and Higher	More than $100000	Female	Married	[White]	Not Hispanic or Latino	1 or More	7.34722	72.3917	2	2	1	1	2	2	3	4	3	4															3	2	4	1	2	4	4	3	3	4	4	1	5	3	3
survey_id 1538	Bins 1-3	College Graduate and Higher	$100000 or Less	Female	Other	[White]	Not Hispanic or Latino	0	5.06389	58.875	1	2	1	2	2	2	1	2	4	2	7	6	6	6	7	6	6	7	7	6	6	7	6	7	1	4	5	2	4	4	5	2	4	5	5	1	5	1	2
survey_id 1539	Bins 1-3	College Graduate and Higher	More than $100000	Female	Single	[White]	Not Hispanic or Latino	0	3.87778	53.9917	2	3	4	4	2	4	3	2	2	2	6	6	5	5	6	5	5	4	6	6	5	5	5	5	4	5	4	4	3	2	3	3	3	4	3	3	3	3	4
survey_id 1541	Bins 1-3	Less than College Graduate	More than $100000	Female	Married	[White]	Not Hispanic or Latino	1 or More	2.06111	58.975	3	5	3	3	4	3	5	3	3	4	5	5	2	7	3	5	7	7	5	5	6	6	5	5	4	4	4	2	2	5	4	1	2	2	2	4	5	4	2
survey_id 1542	Bins 1-3	College Graduate and Higher	More than $100000	Female	Other	[White]	Not Hispanic or Latino	1 or More	3.60556	64.6278	2	3	2	2	3	4	4	3	4	4	7	7	7	7	7	7	6	6	7	7	7	7	7	6	2	5	4	1	4	3	5	2	5	5	4	1	5	2	5
survey_id 1543	Bins 1-3	College Graduate and Higher	More than $100000	Female	Married	[White]	Not Hispanic or Latino	1 or More	3.61111	55.825	3	2	2	2	2	3	2	3	2	4	5	5	4	4	5	5	6	5	5	5	4	6	5	5	3	4	4	2	4	2	4	4	2	5	5	2	5	3	3
survey_id 1544	Bins 1-3	College Graduate and Higher	More than $100000	Female	Married	[White]	Not Hispanic or Latino	1 or More	5.68611	54.075	3	2	2	2	4	2	4	3	3	3	5	5	5	5	5	5	5	5	5	5	5	5	5	5	1	3	5	.	1	1	4	2	4	5	5	1	5	2	4
survey_id 1545	Bin 4	College Graduate and Higher	$100000 or Less	Female	Divorced	[Asian]	Not Hispanic or Latino	1 or More	3.775	62.275	3	4	3	3	2	3	3	3	3	4	6	6	6	4	5	5	5	4	6	4	4	5	5	5	4	2	4	3	2	4	4	3	3	4	3	2	4	4	3
survey_id 1547	Bins 1-3	College Graduate and Higher	More than $100000	Female	Married	[White]	Not Hispanic or Latino	1 or More	4.98611	68.5694	3	4	3	3	2	4	2	4	5	5	7	6	5	6	4	6	7	5	6	7	6	6	6	5	3	4	4	1	4	3	5	4	2	5	4	1	5	4	3
survey_id 1548	Bins 1-3	College Graduate and Higher	Not reported	Female	Unknown	[White]	Not Hispanic or Latino	0	4.59444	65.2444	3	1	1	1	1	2	1	4	4	4	7	7	6	6	6	6	6	6	7	7	6	7	7	7	2	2	4	1	4	4	2	4	4	5	4	1	5	3	4
survey_id 1549	Bins 1-3	College Graduate and Higher	More than $100000	Female	Unknown	[White]	Not Hispanic or Latino	1 or More	3.23889	60.4528	4	4	4	1	1	4	3	2	2	2	7	5	3	4	7	7	6	7	4	4	4	7	4	7	1	1	5	5	5	5	4	1	1	5	4	1	5	5	3
survey_id 1551	Bins 1-3	College Graduate and Higher	More than $100000	Female	Married	[White]	Not Hispanic or Latino	1 or More	3.42778	50.5056	4	4	4	4	5	4	3	4	4	4	7	7	7	7	7	7	7	5	5	5	7	7	7	7	2	5	5	2	1	1	4	4	5	3	5	1	5	2	4
survey_id 1553	Bins 1-3	College Graduate and Higher	$100000 or Less	Female	Divorced	[White]	Not Hispanic or Latino	1 or More	4.24167	63.1944	5	5	5	4	5	4	4	3	3	4	7	7	6	6	7	7	7	6	6	7	6	7	6	7	4	4	4	4	5	4	5	4	4	5	5	1	5	5	4
survey_id 1555	Bins 1-3	College Graduate and Higher	$100000 or Less	Female	Divorced	[White]	Not Hispanic or Latino	1 or More	4.69444	68.8444	4	3	2	3	2	2	2	2	3	4	7	7	6	7	7	7	7	7	7	7	7	7	7	7	3	4	5	1	5	4	4	2	3	5	5	2	5	3	4
survey_id 1556	Bins 1-3	College Graduate and Higher	More than $100000	Female	Other	[White]	Not Hispanic or Latino	1 or More	5.49167	68.7139	4	3	2	3	3	2	3	4	4	4	6	5	5	5	5	7	4	6	7	7	5	5	5	6	2	5	3	1	4	2	3	3	4	5	4	2	4	3	3
survey_id 1557	Bins 1-3	College Graduate and Higher	$100000 or Less	Female	Single	[White]	Not Hispanic or Latino	0	3.83056	59.4778	3	3	4	2	2	3	3	4	4	4	6	6	6	7	6	6	6	6	6	7	6	6	7	7	3	3	5	1	3	4	4	2	3	4	5	3	5	3	3
survey_id 1562	Bins 1-3	College Graduate and Higher	$100000 or Less	Female	Single	[White]	Not Hispanic or Latino	0	4.85833	55.0389	1	2	1	1	3	4	2	5	5	5	7	6	6	7	6	5	5	3	3	6	4	7	7	5	1	5	4	1	5	4	5	2	4	4	3	2	4	2	2
survey_id 1563	Bins 1-3	College Graduate and Higher	More than $100000	Female	Married	[White]	Not Hispanic or Latino	1 or More	2.94167	61.1194	3	4	4	3	5	3	4	4	4	4	5	5	5	5	3	5	5	5	5	6	6	6	6	6	4	5	4	4	3	2	5	4	2	4	4	4	4	4	2
survey_id 1565	Bins 1-3	College Graduate and Higher	$100000 or Less	Female	Married	[White]	Not Hispanic or Latino	1 or More	4.79722	60.1722	2	4	3	4	5	2	4	4	5	5	6	7	6	6	6	7	7	6	6	7	6	6	7	6	3	5	5	1	4	2	4	2	4	5	4	1	5	4	3
survey_id 1566	Bins 1-3	Less than College Graduate	$100000 or Less	Female	Divorced	[White]	Not Hispanic or Latino	1 or More	4.28889	63.2972	2	2	2	2	5	2	3	5	5	5	7	6	6	7	7	7	7	4	7	6	7	7	7	7	2	4	5	1	5	1	4	3	5	5	3	1	5	1	5
survey_id 1569	Bins 1-3	College Graduate and Higher	More than $100000	Female	Single	[White]	Not Hispanic or Latino	0	4.00833	54.4833	4	1	3	2	1	1	1	4	4	5	7	7	6	7	7	7	5	7	7	6	6	7	7	7	.	.	.	.	.	.	.	.	.	.	.	.	.	.	.
survey_id 1570	Bins 1-3	Not collected	Not collected	Female	Married	[White]	Not Hispanic or Latino	1 or More	6.825	64.1111	5	4	3	2	3	2	4	4	5	5															5	2	5	1	5	2	5	5	4	5	4	1	5	4	5
survey_id 1571	Bins 1-3	College Graduate and Higher	More than $100000	Female	Married	[White]	Not Hispanic or Latino	1 or More	3.9	63.9806	2	2	1	1	2	2	2	5	4	2	7	7	6	7	6	7	7	7	7	7	7	6	6	7	2	4	5	3	5	4	4	1	5	5	2	1	4	1	5
survey_id 1572	Bins 1-3	College Graduate and Higher	$100000 or Less	Female	Single	[White]	Not Hispanic or Latino	0	3.24167	59.8972	4	4	3	4	4	3	3	4	4	4	6	6	6	6	6	7	6	6	7	7	7	7	7	7	4	5	5	2	4	4	5	2	4	5	4	5	4	4	4
survey_id 1573	Bins 1-3	College Graduate and Higher	More than $100000	Female	Married	[White]	Not Hispanic or Latino	1 or More	4.06944	62.1	4	1	1	1	1	2	2	4	3	3	.	.	.	.	.	.	.	.	.	.	.	.	.	.	.	.	.	.	.	.	.	.	.	.	.	.	.	.	.
survey_id 1575	Bins 1-3	College Graduate and Higher	More than $100000	Female	Married	[White]	Not Hispanic or Latino	1 or More	5.31667	59.8722	3	2	2	2	3	2	2	4	4	4															3	2	4	1	5	1	5	1	5	4	4	1	5	3	4
survey_id 1578	Bins 1-3	College Graduate and Higher	$100000 or Less	Female	Married	[White]	Hispanic or Latino	1 or More	5.34722	64.3861	5	3	4	3	3	3	3	4	4	4	6	6	5	6	7	7	6	6	7	6	6	6	6	6	3	4	4	1	4	2	3	3	4	5	5	2	4	3	3
survey_id 1580	Bins 1-3	College Graduate and Higher	More than $100000	Female	Married	[White]	Not Hispanic or Latino	1 or More	5.19167	62.2583	3	2	1	1	1	2	1	5	5	5	7	7	7	7	7	7	7	7	7	7	7	7	7	7	2	2	5	1	5	4	5	1	5	5	5	1	5	2	4
survey_id 1581	Bins 1-3	College Graduate and Higher	More than $100000	Female	Single	[White]	Not Hispanic or Latino	0	5.05833	63.9583	2	2	2	2	4	3	4	2	4	4															5	3	4	2	4	2	4	4	4	4	3	2	4	4	4
survey_id 1582	Bins 1-3	College Graduate and Higher	Not reported	Female	Married	[White]	Not Hispanic or Latino	0	3.73333	63.5778	3	2	1	2	2	3	3	4	4	4	7	6	6	5	6	7	6	7	6	6	5	6	5	7	3	2	5	2	5	5	4	2	3	5	4	2	5	4	4
survey_id 1583	Bins 1-3	College Graduate and Higher	More than $100000	Female	Married	[White]	Not Hispanic or Latino	1 or More	6.15278	60.625	1	1	1	1	3	2	1	4	3	5															1	3	5	4	5	2	5	1	4	5	4	1	5	3	4
survey_id 1584	Bins 1-3	College Graduate and Higher	More than $100000	Female	Married	[White]	Not Hispanic or Latino	1 or More	4.51111	61.475	3	2	2	1	1	3	1	4	4	5	6	7	5	7	6	7	6	7	7	6	6	7	7	7	4	5	5	2	4	1	5	1	5	5	5	2	5	4	4
survey_id 1585	Bins 1-3	College Graduate and Higher	More than $100000	Female	Married	[White]	Hispanic or Latino	1 or More	5.69167	51.3028	2	1	2	2	2	2	2	4	4	4															3	3	5	1	3	3	5	1	4	4	4	1	4	2	4
survey_id 1587	Bins 1-3	College Graduate and Higher	$100000 or Less	Female	Married	[White]	Not Hispanic or Latino	1 or More	4.58056	49.8222	3	4	3	4	3	3	4	3	3	3	5	4	5	5	5	4	4	4	5	4	4	4	5	5	4	3	4	1	3	3	3	2	2	3	4	4	4	4	3
survey_id 1588	Bin 4	College Graduate and Higher	$100000 or Less	Female	Single	[White]	Not Hispanic or Latino	0	3.16111	57.8472	3	2	2	2	2	2	2	3	3	4	6	7	6	7	6	6	7	6	6	6	6	7	7	7	2	4	4	2	4	2	4	2	3	4	2	1	4	3	3
survey_id 1589	Bins 1-3	College Graduate and Higher	$100000 or Less	Female	Single	[White]	Not Hispanic or Latino	0	4.35	62.4694	1	3	1	1	2	3	5	2	2	4	6	6	7	6	6	7	7	5	7	7	7	7	7	7	5	5	5	4	3	4	5	4	2	5	2	1	5	4	4
survey_id 1590	Bin 4	Less than College Graduate	More than $100000	Female	Married	[White]	Not Hispanic or Latino	1 or More	1.09444	58.2083	2	2	3	2	2	2	2	4	4	4	1	2	3	1	1	1	1	2	1	1	1	1	1	1	1	5	5	1	5	2	5	1	5	5	5	1	5	3	5
survey_id 1591	Bins 1-3	College Graduate and Higher	More than $100000	Female	Married	[White]	Not Hispanic or Latino	0	4.26944	67.5667	1	1	1	1	1	1	2	3	4	4	7	7	7	7	7	7	7	7	7	7	7	7	4	7	1	1	5	1	5	5	5	4	5	5	3	1	5	1	5
survey_id 1592	Bins 1-3	College Graduate and Higher	More than $100000	Female	Married	[White]	Not Hispanic or Latino	1 or More	2.92778	52.4833	4	3	4	3	3	3	3	4	5	4	7	6	6	5	7	7	7	4	6	7	5	7	6	6	4	5	5	2	5	3	5	3	4	5	5	2	5	4	5
survey_id 1594	Bins 1-3	College Graduate and Higher	$100000 or Less	Female	Unknown	[White]	Not Hispanic or Latino	1 or More	3.88056	62.2361	1	2	2	2	2	1	3	3	3	4	6	6	3	7	5	6	6	5	7	7	6	6	6	6	3	2	4	3	4	4	4	1	3	5	3	1	4	2	3
survey_id 1595	Bins 1-3	College Graduate and Higher	More than $100000	Female	Married	[White]	Not Hispanic or Latino	0	3	56.5	1	1	1	1	3	1	1	3	1	1	7	7	7	7	7	7	7	7	7	7	7	7	7	7	2	3	5	1	5	4	5	1	5	5	5	1	5	1	5
survey_id 1596	Bins 1-3	College Graduate and Higher	More than $100000	Female	Married	[White]	Not Hispanic or Latino	1 or More	4.85278	55.5667	1	1	1	1	1	1	1	3	3	5	7	7	7	7	7	7	7	7	7	7	7	7	7	7	1	3	4	3	5	3	5	5	5	5	4	1	5	3	4
survey_id 1597	Bins 1-3	College Graduate and Higher	More than $100000	Female	Married	[White]	Not Hispanic or Latino	1 or More	3.99167	59.825	2	3	2	2	2	2	2	4	4	4	6	7	7	7	6	6	7	6	6	7	7	6	7	6	2	3	4	2	4	3	4	3	4	4	3	2	4	3	4
survey_id 1599	Bins 1-3	Not collected	Not collected	Female	Single	[White]	Not Hispanic or Latino	0	4.44444	66.1556	3	2	4	4	3	4	4	3	3	3	6	5	5	5	5	4	4	3	5	6	4	7	5	6	3	3	4	1	4	5	5	3	3	4	3	1	5	4	3
survey_id 1600	Bins 1-3	College Graduate and Higher	More than $100000	Female	Married	[White]	Not Hispanic or Latino	1 or More	7.11111	65.8167	5	1	3	3	3	3	5	5	4	5															5	1	5	1	5	5	5	1	5	5	5	1	5	1	5
survey_id 1603	Bins 1-3	College Graduate and Higher	More than $100000	Female	Married	[White]	Not Hispanic or Latino	0	3.9	65.6222	4	3	3	2	2	3	3	4	3	4	7	6	5	6	3	5	5	5	7	5	5	5	6	6	2	2	5	2	4	4	4	3	2	5	3	1	5	2	4
survey_id 1606	Bins 1-3	College Graduate and Higher	$100000 or Less	Female	Married	[White]	Not Hispanic or Latino	1 or More	4.73889	67.3917	4	4	4	4	4	4	4	3	3	3	6	6	6	6	5	6	6	5	6	7	6	6	6	6	4	3	4	3	3	2	4	2	3	4	2	1	5	3	4
survey_id 1610	Bins 1-3	College Graduate and Higher	More than $100000	Female	Married	[White]	Not Hispanic or Latino	1 or More	4.92778	66.0528	2	2	2	1	.	2	1	5	5	5	7	7	5	7	7	6	7	6	7	6	6	6	6	6	3	4	4	1	5	3	5	4	5	5	4	3	5	3	4
survey_id 1611	Bins 1-3	College Graduate and Higher	More than $100000	Female	Married	[White]	Not Hispanic or Latino	1 or More	2.275	50.9056	1	1	3	1	2	2	3	4	4	3	6	6	6	5	6	5	7	6	6	6	6	7	5	7	1	5	4	3	3	2	5	2	3	5	4	1	5	4	4
survey_id 1612	Bins 1-3	Not collected	Not collected	Female	Married	[White]	Not Hispanic or Latino	1 or More	5.51944	69.7083	4	4	4	4	5	2	4	4	4	4															5	2	5	3	5	3	5	3	3	4	4	1	5	3	3
survey_id 1613	Bins 1-3	Less than College Graduate	More than $100000	Female	Married	[White]	Not Hispanic or Latino	1 or More	3.18333	62.0361	3	4	1	2	4	2	2	3	4	4	6	7	6	6	7	6	6	6	6	6	6	6	6	6	4	5	5	1	5	2	5	4	3	4	3	2	5	4	4
survey_id 1614	Bins 1-3	College Graduate and Higher	More than $100000	Female	Married	[White]	Not Hispanic or Latino	0	5.04722	63.425	4	4	5	4	5	4	5	5	5	5	7	7	5	6	7	7	7	7	7	7	7	7	7	7	4	5	5	1	4	1	4	1	2	4	4	1	5	4	.
survey_id 1616	Bins 1-3	College Graduate and Higher	More than $100000	Female	Married	[Asian]	Not Hispanic or Latino	0	2.07222	63.8278	3	3	4	2	3	3	3	4	4	4	7	7	6	6	7	7	7	7	7	7	7	7	7	7	3	1	5	1	5	5	5	1	4	5	5	1	5	4	5
survey_id 1618	Bins 1-3	College Graduate and Higher	$100000 or Less	Female	Single	[White]	Not Hispanic or Latino	1 or More	3.00556	66.2167	4	4	3	2	3	4	5	3	3	4	7	7	5	5	7	7	7	5	5	4	6	7	5	7	4	2	5	1	4	4	4	1	4	5	4	1	5	4	3
survey_id 1619	Bins 1-3	College Graduate and Higher	More than $100000	Female	Married	[White]	Not Hispanic or Latino	1 or More	5.28611	51.1306	2	3	3	2	3	1	2	4	4	4	7	7	6	5	6	7	5	6	7	7	7	7	7	7	3	5	4	1	5	2	5	1	3	5	5	2	5	4	4
survey_id 1621	Bins 1-3	College Graduate and Higher	$100000 or Less	Female	Single	[White]	Not Hispanic or Latino	0	4.84167	65.5611	3	3	4	4	3	4	4	4	5	5	7	7	6	7	7	7	7	7	7	6	7	7	7	7	2	5	5	1	4	1	5	1	5	5	5	1	5	2	3
survey_id 1622	Bins 1-3	College Graduate and Higher	More than $100000	Female	Unknown	[White]	Not Hispanic or Latino	0	4.32778	69.9556	3	1	1	1	3	1	1	4	5	5	7	7	7	7	7	7	7	7	7	7	7	7	7	7	4	5	5	1	5	2	5	4	5	5	5	1	5	5	5
survey_id 1623	Bins 1-3	College Graduate and Higher	$100000 or Less	Female	Single	[White]	Not Hispanic or Latino	0	4.98333	65.0139	2	2	4	4	1	2	3	2	3	4	7	7	5	6	5	5	5	3	6	5	6	6	5	5	2	2	4	1	2	4	4	2	2	2	2	1	5	4	2
survey_id 1626	Bins 1-3	Not reported	Not reported	Female	Divorced	[White]	Not Hispanic or Latino	1 or More	4.82778	70.3194	1	1	1	1	3	1	1	2	2	4	7	7	7	7	7	7	7	6	7	7	7	7	7	6	1	1	5	1	3	4	5	1	5	5	.	1	5	1	1
survey_id 1627	Bins 1-3	College Graduate and Higher	$100000 or Less	Female	Unknown	[White]	Not Hispanic or Latino	0	5.025	58.1639	3	4	3	2	2	2	3	3	3	3	7	4	5	6	5	5	5	5	6	6	4	5	5	5	3	3	3	2	1	4	3	3	4	2	3	1	3	2	3
survey_id 1628	Bins 1-3	College Graduate and Higher	$100000 or Less	Female	Single	[White]	Not Hispanic or Latino	0	4.48333	64.525	3	3	3	2	4	2	2	2	2	2	6	6	5	5	3	5	6	5	6	5	5	6	6	5	1	1	5	4	2	5	5	1	1	4	1	1	5	5	5
survey_id 1629	Bins 1-3	College Graduate and Higher	More than $100000	Female	Unknown	[White]	Hispanic or Latino	1 or More	3.59444	48.7194	3	3	3	4	5	2	2	4	4	4	7	7	5	6	6	7	7	7	7	7	7	7	7	7	3	5	5	1	5	3	5	3	2	5	4	1	5	4	4
survey_id 1631	Bins 1-3	Not collected	Not collected	Female	Married	[White]	Not Hispanic or Latino	1 or More	4.00833	63.3389	4	3	3	4	4	4	5	2	3	2	7	7	5	6	4	6	6	7	7	7	6	6	6	6	4	5	5	3	5	4	5	1	1	5	5	2	5	2	4
survey_id 1632	Bins 1-3	College Graduate and Higher	More than $100000	Female	Married	[White]	Not Hispanic or Latino	1 or More	5.15278	62.1639	3	4	3	2	3	2	2	3	3	3	6	6	4	5	6	7	5	6	6	7	6	6	6	6	2	4	3	4	4	3	4	3	1	4	3	2	5	4	3
survey_id 1633	Bins 1-3	College Graduate and Higher	$100000 or Less	Female	Other	[White]	Not Hispanic or Latino	1 or More	6.78611	67.225	4	4	2	4	2	4	4	2	2	4															4	3	5	2	5	3	5	2		5	4		5		5
survey_id 1634	Bins 1-3	College Graduate and Higher	More than $100000	Female	Single	[White]	Not Hispanic or Latino	0	4.52778	62.1722	3	2	1	2	2	2	3	4	4	4	7	7	7	7	7	7	4	6	7	7	4	5	5	6	1	4	5	1	4	3	4	3	4	5	4	1	4	2	3
survey_id 1635	Bins 1-3	College Graduate and Higher	$100000 or Less	Female	Single	[White]	Not Hispanic or Latino	0	4.48056	62.9528	3	4	3	3	3	4	4	2	2	4	5	5	3	5	3	5	5	5	5	5	4	.	.	5	3	2	4	4	2	4	4	2	1	4	3	1	4	4	4
survey_id 1636	Bins 1-3	College Graduate and Higher	$100000 or Less	Female	Married	[White]	Not Hispanic or Latino	1 or More	4.95278	65.8028	1	4	3	3	1	3	4	3	4	4	6	6	6	6	6	6	6	6	6	6	6	6	6	6	2	3	4	1	4	3	4	2	4	4	4	2	4	4	4
survey_id 1639	Bins 1-3	College Graduate and Higher	More than $100000	Female	Married	[White]	Not Hispanic or Latino	1 or More	1.62778	57.3111	1	2	1	1	4	1	2	2	3	3	5	6	3	5	6	6	5	6	6	6	5	6	7	6	2	5	5	1	3	1	4	1	2	4	4	2	5	5	4
survey_id 1640	Bins 1-3	College Graduate and Higher	More than $100000	Female	Married	[White]	Not Hispanic or Latino	1 or More	3.69722	60.5194	5	4	3	2	3	1	1	3	2	3	7	7	4	7	7	7	7	7	7	6	6	7	7	6	5	2	5	1	5	4	5	1	2	5	4	2	5	4	5
survey_id 1641	Bins 1-3	College Graduate and Higher	More than $100000	Female	Married	[White]	Not Hispanic or Latino	1 or More	5.26389	70.925	2	4	2	1	3	2	2	2	2	3	7	7	3	5	6	7	7	7	7	7	7	7	7	7	2	5	5	4	5	2	5	1	3	5	4	1	5	4	5
survey_id 1642	Bins 1-3	College Graduate and Higher	More than $100000	Female	Married	[Asian]	Not Hispanic or Latino	0	4.77222	66.6	1	1	1	1	1	1	1	4	4	4	6	6	6	7	6	6	6	6	6	6	7	5	7	6	2	5	5	2	4	2	4	2	4	4	4	1	5	3	4
survey_id 1643	Bins 1-3	College Graduate and Higher	More than $100000	Female	Single	[White]	Not Hispanic or Latino	0	3.52778	51.125	3	2	1	1	1	1	2	3	3	4	7	6	6	5	5	5	5	5	7	7	5	7	6	6	2	4	5	1	4	2	5	2	4	5	4	2	5	3	3
survey_id 1645	Bins 1-3	Less than College Graduate	More than $100000	Female	Married	[White]	Not Hispanic or Latino	1 or More	6.43611	59.6861	1	2	3	3	1	1	4	2	3	4															5	4	5	3	2	4	5	1	2	5	4	1	5	4	2
survey_id 1647	Bins 1-3	Less than College Graduate	$100000 or Less	Female	Separated	[White]	Not Hispanic or Latino	1 or More	3.275	67.4722	4	1	1	1	5	3	4	4	4	4	7	7	7	7	7	7	7	5	5	7	7	7	7	7	3	3	4	1	5	3	5	4	4	4	4	1	5	4	4
survey_id 1648	Bins 1-3	College Graduate and Higher	More than $100000	Female	Married	[White]	Not Hispanic or Latino	0	2.88611	63.1306	1	1	1	1	1	1	1	4	4	5	7	7	7	7	4	7	7	4	7	7	4	7	7	7	2	4	5	1	4	2	5	2	4	5	4	1	5	2	4
survey_id 1649	Bins 1-3	College Graduate and Higher	$100000 or Less	Female	Married	[White]	Not Hispanic or Latino	0	3.18611	58.2528	3	3	2	3	2	3	4	4	4	4	7	7	7	7	7	7	7	5	7	7	7	7	7	7	1	5	4	1	5	2	5	1	4	5	5	1	5	4	4
survey_id 1653	Bins 1-3	College Graduate and Higher	$100000 or Less	Female	Divorced	[White]	Not Hispanic or Latino	1 or More	4.63333	68.5528	2	4	4	2	1	2	4	4	4	4	6	6	6	6	6	6	6	6	6	6	6	6	6	6	4	5	5	1	5	4	4	1	4	5	5	1	5	4	3
survey_id 1654	Bins 1-3	College Graduate and Higher	Not reported	Female	Married	[White]	Not Hispanic or Latino	0	5.03611	66.1972	5	3	3	3	2	3	4	3	3	4	7	6	4	4	6	7	5	5	6	6	5	7	5	6	4	3	5	1	5	3	4	2	2	4	4	1	5	2	4
survey_id 1656	Bins 1-3	Less than College Graduate	More than $100000	Female	Married	[White]	Not Hispanic or Latino	1 or More	4.59444	62.35	2	1	1	1	4	1	1	5	5	5	7	7	7	7	7	7	7	7	7	7	7	7	7	7	4	5	5	1	5	2	5	4	4	5	5	2	5	3	5
survey_id 1657	Bins 1-3	College Graduate and Higher	More than $100000	Female	Married	[White]	Not Hispanic or Latino	1 or More	7.04444	53.2444	5	4	3	4	3	1	5	3	2	4															5	4	3	4	5	1	5	3	2	5	4	2	4	2	2
survey_id 1658	Bins 1-3	College Graduate and Higher	More than $100000	Female	Married	[White]	Not Hispanic or Latino	1 or More	2.03889	58.9333	.	.	.	.	.	.	.	4	5	5	3	7	6	7	7	7	7	6	7	7	6	6	7	7	.	.	.	.	.	.	.	.	.	.	.	.	.	.	.
survey_id 1660	Bins 1-3	Less than College Graduate	More than $100000	Female	Married	[White]	Not Hispanic or Latino	0	3.38889	56.9	4	4	2	1	1	1	4	4	3	4	7	7	6	6	7	7	7	7	6	6	6	7	7	6	2	5	5	1	4	3	5	2	2	5	4	1	5	4	3
survey_id 1664	Bins 1-3	College Graduate and Higher	$100000 or Less	Female	Single	[White]	Not Hispanic or Latino	0	2.825	59.6194	2	2	5	4	5	2	5	2	3	4	7	7	5	7	5	7	7	5	7	7	5	7	7	5	4	5	5	1	3	2	4	2	3	5	.	2	5	3	3
survey_id 1665	Bins 1-3	College Graduate and Higher	More than $100000	Female	Married	[White]	Unknown	0	4.73889	64.4806	3	1	1	1	3	3	2	4	4	4	7	7	7	7	7	7	7	7	7	7	7	7	7	7	1	1	5	1	4	5	5	2	5	5	5	1	5	2	4
survey_id 1666	Bins 1-3	College Graduate and Higher	More than $100000	Female	Married	[White]	Not Hispanic or Latino	1 or More	5.31944	60.6056	2	3	4	4	2	4	3	2	2	3	6	5	5	3	6	3	5	5	6	6	5	6	5	5	4	3	5	4	5	3	3	4	4	5	3	2	5	5	3
survey_id 1668	Bins 1-3	College Graduate and Higher	More than $100000	Female	Other	[White]	Not Hispanic or Latino	1 or More	3.025	66.9639	3	3	3	3	3	3	3	4	3	4	6	6	6	6	6	6	6	6	6	4	5	5	5	5	5	2	5	3	4	4	5	1	2	4	4	3	4	4	4
survey_id 1671	Bins 1-3	College Graduate and Higher	More than $100000	Female	Married	[White]	Not Hispanic or Latino	1 or More	4.77222	59.2139	3	2	1	1	2	2	2	5	4	4	7	5	6	6	7	7	7	7	7	5	5	7	2	6	1	2	5	2	4	4	5	1	2	4	5	1	5	3	3
survey_id 1672	Bins 1-3	College Graduate and Higher	$100000 or Less	Female	Single	[White]	Not Hispanic or Latino	0	3.86111	63.0139	4	2	1	3	5	3	4	4	5	5	7	7	6	7	7	7	7	7	7	7	7	6	7	7	2	4	5	1	4	4	5	4	5	5	5	1	5	2	4
survey_id 1674	Bins 1-3	College Graduate and Higher	More than $100000	Female	Married	[White]	Not Hispanic or Latino	1 or More	4.93333	65.0972	2	4	3	3	4	4	5	4	5	5	6	7	6	7	6	7	6	7	7	7	7	6	7	7	3	4	5	1	3	4	5	1	4	5	4	1	5	4	3
survey_id 1675	Bins 1-3	College Graduate and Higher	$100000 or Less	Female	Divorced	[White]	Not Hispanic or Latino	1 or More	5.41389	53.8889	3	3	3	3	3	2	2	2	4	4	7	7	6	6	6	6	6	6	6	7	6	7	7	6	2	5	5	3	5	1	1	4	4	5	5	1	5	5	2
survey_id 1676	Bins 1-3	College Graduate and Higher	$100000 or Less	Female	Widowed	[White]	Not Hispanic or Latino	1 or More	4.84167	67.2444	4	2	2	2	5	2	3	4	4	5	6	7	5	7	6	5	7	7	7	7	7	7	7	6	1	3	5	1	3	2	5	4	5	5	5	1	5	3	3
survey_id 1679	Bins 1-3	College Graduate and Higher	More than $100000	Female	Married	[White]	Not Hispanic or Latino	1 or More	5.01667	54.0556	3	4	4	3	4	3	2	4	4	4	7	7	5	6	7	7	7	7	7	6	6	6	6	7	4	4	4	1	3	3	4	4	3	4	5	3	5	4	3
survey_id 1680	Bins 1-3	Less than College Graduate	Not reported	Female	Married	[White]	Not Hispanic or Latino	1 or More	5.325	60.8694	4	3	3	3	3	3	3	4	4	4	7	7	7	7	6	6	6	6	7	7	7	7	7	7	5	2	2	5	.	5	1	2	4	5	.	1	5	2	1
survey_id 1681	Bins 1-3	Less than College Graduate	$100000 or Less	Female	Separated	[White]	Not Hispanic or Latino	1 or More	3.69722	58.3972	1	1	2	1	2	1	3	4	4	4	6	7	6	7	7	7	7	7	6	6	5	6	6	5	1	3	5	1	3	3	5	2	4	4	4	1	5	2	3
survey_id 1682	Bins 1-3	College Graduate and Higher	More than $100000	Female	Divorced	[White]	Not Hispanic or Latino	1 or More	4.775	64.8222	1	4	2	4	3	3	5	4	4	4	7	7	6	7	7	7	6	7	7	7	6	7	7	7	3	1	5	1	3	5	5	2	4	4	5	1	5	3	5
survey_id 1683	Bins 1-3	College Graduate and Higher	More than $100000	Female	Married	[White]	Not Hispanic or Latino	1 or More	4.15833	61.5472	2	2	2	3	3	3	4	5	4	5	7	7	7	7	7	7	7	7	7	7	7	7	7	7	3	2	5	2	3	4	5	3	2	4	4	1	5	4	5
survey_id 1684	Bins 1-3	College Graduate and Higher	More than $100000	Female	Married	[White]	Not Hispanic or Latino	1 or More	4.40556	63.3028	2	2	4	2	3	3	4	4	4	4	7	7	7	7	7	7	7	7	7	4	7	7	7	7	1	2	5	1	5	2	5	5	3	4	4	1	5	4	4
survey_id 1686	Bin 4	College Graduate and Higher	$100000 or Less	Female	Married	[White]	Not Hispanic or Latino	0	3.35	57.3167	3	1	3	1	1	1	3	5	5	5	7	7	7	7	7	7	7	7	7	7	7	7	7	7	4	5	5	1	5	3	5	1	5	5	5	1	5	1	5
survey_id 1687	Bins 1-3	College Graduate and Higher	More than $100000	Female	Married	[White]	Not Hispanic or Latino	1 or More	7.04444	53.0083	4	3	3	3	2	3	3	2	3	4															3	4	5	1	4	3	4	1	2	4	4	1	5	2	4
survey_id 1689	Bins 1-3	College Graduate and Higher	More than $100000	Female	Married	[White]	Not Hispanic or Latino	1 or More	3.42222	57.1639	1	2	2	.	5	2	3	4	4	4	7	7	7	6	7	7	7	7	7	7	7	7	7	7	4	4	5	4	5	1	4	2	2	5	2	1	5	4	4
survey_id 1690	Bins 1-3	College Graduate and Higher	More than $100000	Female	Married	[White]	Not Hispanic or Latino	1 or More	5.38611	56.1917	3	2	2	1	2	3	2	4	4	4															4	4	5	4	5	3	5	1	4	5	4	1	5	2	4
survey_id 1691	Bins 1-3	College Graduate and Higher	More than $100000	Female	Unknown	[White]	Not Hispanic or Latino	1 or More	3.74722	63.8028	.	.	.	.	.	.	.	4	4	4	.	.	.	.	.	.	.	.	.	.	.	.	.	.	.	.	.	.	.	.	.	.	.	.	.	.	.	.	.
survey_id 1692	Bins 1-3	College Graduate and Higher	$100000 or Less	Female	Single	[White]	Not Hispanic or Latino	0	4.25556	56.5083	3	3	4	.	2	2	3	4	4	4	6	6	6	6	5	6	6	5	6	6	5	6	6	6	2	1	4	2	3	5	4	1	2	5	2	1	5	.	4
survey_id 1693	Bins 1-3	College Graduate and Higher	More than $100000	Female	Single	[White]	Not Hispanic or Latino	0	4.23333	62.0167	1	1	2	2	3	2	1	4	4	5	7	5	7	7	7	5	5	3	6	6	6	7	6	7	4	1	5	1	5	5	4	1	5	5	4	1	4	2	4
survey_id 1696	Bins 1-3	College Graduate and Higher	More than $100000	Female	Single	[White]	Not Hispanic or Latino	0	3.06111	67.6917	2	2	1	2	3	2	2	4	4	5	7	7	6	7	6	7	7	7	7	7	7	7	7	7	1	5	5	1	5	1	5	1	5	5	5	1	5	1	5
survey_id 1699	Bins 1-3	College Graduate and Higher	More than $100000	Female	Married	[White]	Not Hispanic or Latino	1 or More	3.74167	52.0861	3	2	4	4	3	2	3	4	4	4	6	6	6	6	6	6	6	6	6	6	6	6	6	6	4	4	5	1	5	1	5	1	2	5	4	1	5	4	5
survey_id 1700	Bins 1-3	College Graduate and Higher	$100000 or Less	Female	Married	[White]	Not Hispanic or Latino	1 or More	5.00278	50.2722	2	3	3	3	3	3	4	3	3	3	5	5	4	5	3	5	5	5	5	5	5	5	6	5	1	2	4	2	4	4	3	2	2	4	3	1	4	3	3
survey_id 1701	Bins 1-3	College Graduate and Higher	More than $100000	Female	Married	[White]	Not Hispanic or Latino	1 or More	3.29167	56.1	4	2	1	1	3	3	4	3	3	4	7	6	7	6	7	6	7	7	7	7	7	7	6	7	2	2	5	2	3	4	5	2	4	5	4	2	5	4	3
survey_id 1702	Bins 1-3	College Graduate and Higher	More than $100000	Female	Other	[White]	Not Hispanic or Latino	0	4.53056	55.2583	1	2	1	1	4	2	3	5	5	5	7	7	7	7	7	7	7	4	7	7	7	7	7	7	2	2	2	3	5	4	5	4	5	5	5	2	4	4	4
survey_id 1703	Bins 1-3	College Graduate and Higher	More than $100000	Female	Married	[White]	Not Hispanic or Latino	0	4.80833	57.7083	4	3	4	2	2	2	2	4	4	4	6	7	7	7	7	7	7	6	7	7	7	7	7	7	1	5	5	1	4	1	5	4	5	5	5	1	5	2	4
survey_id 1704	Bins 1-3	Less than College Graduate	$100000 or Less	Female	Married	[White]	Not Hispanic or Latino	1 or More	3.48889	51.6556	1	1	2	2	4	1	1	4	4	4	6	6	7	7	7	7	7	6	7	7	6	7	7	6	2	4	5	2	5	2	5	2	5	5	4	1	5	1	3
survey_id 1705	Bins 1-3	College Graduate and Higher	More than $100000	Female	Married	[White]	Not Hispanic or Latino	1 or More	4.50833	66.9361	2	3	3	3	3	2	3	4	3	4	6	6	6	6	6	6	6	6	6	5	6	6	6	6	4	2	4	2	3	4	4	2	3	5	4	2	4	3	3
survey_id 1706	Bins 1-3	College Graduate and Higher	$100000 or Less	Female	Married	[White]	Not Hispanic or Latino	1 or More	4.98333	66.5889	2	1	3	2	1	2	3	5	5	5	6	7	7	6	7	7	6	7	7	7	6	6	7	6	1	5	5	1	3	3	5	1	4	5	5	1	5	2	3
survey_id 1708	Bins 1-3	College Graduate and Higher	More than $100000	Female	Married	[White]	Not Hispanic or Latino	1 or More	4.11944	57.5861	4	3	2	2	2	4	3	4	4	4	6	6	6	6	6	6	6	6	6	6	5	7	7	6	3	3	4	2	3	2	4	2	4	5	4	2	5	3	4
survey_id 1709	Bin 4	Less than College Graduate	$100000 or Less	Female	Single	[White]	Not Hispanic or Latino	0	5.33056	55.3056	2	1	1	1	1	1	3	5	5	5	7	7	7	7	7	7	7	7	7	7	7	7	7	7	1	3	5	1	5	1	5	1	5	5	5	1	5	4	3
survey_id 1710	Bins 1-3	College Graduate and Higher	More than $100000	Female	Single	[White]	Not Hispanic or Latino	0	5.24444	62.9361	3	2	2	2	2	2	4	2	2	2	6	6	6	6	6	6	6	7	7	6	6	5	5	6	4	1	5	1	2	5	4	2	4	5	4	1	5	4	2
survey_id 1711	Bins 1-3	College Graduate and Higher	$100000 or Less	Female	Single	[White]	Not Hispanic or Latino	0	4.62222	65.75	1	1	2	1	.	2	1	4	4	5	7	7	7	7	7	7	7	6	7	7	7	7	7	7	3	5	5	1	5	1	5	2	4	5	4	2	5	2	4
survey_id 1712	Bins 1-3	College Graduate and Higher	More than $100000	Female	Married	[White]	Not Hispanic or Latino	1 or More	5.55	65.5639	3	3	4	4	1	1	5	4	4	4	7	7	7	7	7	7	7	7	7	7	7	7	7	7	3	4	5	1	3	3	5	1	3	5	5	3	5	4	4
survey_id 1713	Bins 1-3	College Graduate and Higher	More than $100000	Female	Married	[White]	Not Hispanic or Latino	1 or More	3.57778	48.6833	2	1	2	1	5	2	2	4	4	5	7	7	6	5	6	7	7	6	6	6	6	7	6	6	4	5	5	4	4	4	5	1	4	5	4	2	5	4	4
survey_id 1714	Bins 1-3	College Graduate and Higher	More than $100000	Female	Married	[White]	Not Hispanic or Latino	1 or More	3.79722	52.9139	2	2	1	2	1	1	3	5	5	5	7	7	7	7	7	7	7	6	6	7	7	7	7	7	2	5	5	2	4	2	5	2	5	5	5	1	5	3	2
survey_id 1716	Bins 1-3	College Graduate and Higher	More than $100000	Female	Married	[White]	Not Hispanic or Latino	1 or More	5.13889	54.8444	1	2	2	2	3	1	3	3	3	3	6	6	5	6	6	6	6	6	6	6	4	6	6	6	3	1	5	4	5	2	5	4	1	5	5	2	5	4	3
survey_id 1718	Bins 1-3	Not reported	Not reported	Female	Married	[White]	Not Hispanic or Latino	1 or More	4.67778	69.7222	1	2	1	2	2	1	2	4	5	5	7	7	7	7	7	7	7	7	7	6	5	7	7	7	1	2	5	1	3	4	5	1	5	5	4	1	5	4	4
survey_id 1719	Bins 1-3	Less than College Graduate	More than $100000	Female	Married	[White]	Not Hispanic or Latino	1 or More	5.28611	65.1944	2	3	2	1	4	3	2	3	4	3	6	7	4	7	5	7	6	5	7	5	7	6	7	6	2	3	5	4	5	4	3	2	2	5	3	2	5	4	5
survey_id 1720	Bins 1-3	College Graduate and Higher	More than $100000	Female	Married	[White]	Not Hispanic or Latino	1 or More	6.41111	64.675	4	4	3	3	4	4	4	4	4	4															4	1	4	1	4	2	4	3	4	4	3	1	5	3	1
survey_id 1721	Bins 1-3	College Graduate and Higher	More than $100000	Female	Married	[White]	Not Hispanic or Latino	1 or More	4.39722	56.0889	2	3	2	2	4	4	4	2	2	2	6	6	3	3	3	6	5	7	6	5	5	5	3	5	4	1	5	4	2	4	4	3	2	3	3	2	5	4	2
survey_id 1724	Bins 1-3	College Graduate and Higher	$100000 or Less	Female	Widowed	[White]	Not Hispanic or Latino	0	5.14444	66.7639	1	3	2	3	3	1	2	4	4	5	7	7	5	7	6	6	5	7	7	6	6	7	7	6	3	5	5	1	4	2	4	2	2	5	5	1	5	3	4
survey_id 1725	Bins 1-3	College Graduate and Higher	Not reported	Female	Married	[White]	Not Hispanic or Latino	1 or More	5.29444	65.6667	2	1	1	1	3	1	1	3	4	4	6	7	5	6	7	7	7	5	.	5	6	7	7	6	3	5	4	1	4	1	.	3	2	5	5	3	5	3	4
survey_id 1726	Bins 1-3	College Graduate and Higher	More than $100000	Female	Other	[White]	Not Hispanic or Latino	1 or More	4.20278	65.6889	3	1	2	3	.	5	4	4	4	5	7	7	7	7	7	7	7	2	7	7	7	7	7	7	1	4	5	1	5	2	5	4	2	4	2	1	5	4	2
survey_id 1729	Bins 1-3	College Graduate and Higher	More than $100000	Female	Divorced	[White]	Not Hispanic or Latino	1 or More	3.625	66.3944	1	1	1	1	1	1	1	4	4	4	7	7	7	7	7	7	7	7	7	7	7	7	7	7	3	5	5	1	5	1	3	1	4	5	5	3	5	3	4
survey_id 1730	Bins 1-3	College Graduate and Higher	$100000 or Less	Female	Married	[White]	Not Hispanic or Latino	1 or More	5.36111	69.0194	4	2	3	3	3	3	3	4	4	4															4	3	4	3	5	3	5	4	4	3	3	2	5	4	5
survey_id 1732	Bins 1-3	College Graduate and Higher	More than $100000	Female	Single	[White]	Not Hispanic or Latino	0	2.92778	62.0861	1	1	1	1	2	1	1	4	4	4	7	7	6	7	6	6	6	6	7	7	6	6	7	6	2	2	5	1	4	4	5	4	4	5	4	1	5	2	4
survey_id 1733	Bins 1-3	Less than College Graduate	More than $100000	Female	Married	[White]	Not Hispanic or Latino	1 or More	7.13889	64.6722	4	3	2	4	2	4	4	3	4	4															4	3	4	1	4	4	4	2	2	4	4	1	4	4	4
survey_id 1734	Bins 1-3	College Graduate and Higher	More than $100000	Female	Married	[White]	Not Hispanic or Latino	1 or More	4.95278	57.9333	3	3	4	4	2	3	3	4	4	4	7	6	6	7	7	7	7	6	7	7	7	7	7	7	2	3	5	1	5	4	5	2	4	5	5	1	5	3	4
survey_id 1735	Bins 1-3	College Graduate and Higher	More than $100000	Female	Married	[White]	Not Hispanic or Latino	1 or More	1.18611	62.8944	1	2	2	1	1	1	1	4	4	4	7	7	7	7	7	7	7	6	7	7	6	6	7	7	1	2	5	1	4	4	4	2	5	5	4	1	5	1	4
survey_id 1739	Bins 1-3	College Graduate and Higher	$100000 or Less	Female	Married	[White]	Not Hispanic or Latino	0	5.45833	58.4889	1	1	1	1	1	1	1	3	2	4															5	4	4	4	4	2	3	4	4	5	4	1	4	4	4
survey_id 1740	Bins 1-3	College Graduate and Higher	More than $100000	Female	Married	[White]	Not Hispanic or Latino	1 or More	4.78611	61.1278	5	4	4	2	4	4	4	5	5	5	7	7	6	6	7	7	7	6	7	7	7	7	7	7	2	5	5	1	5	1	5	1	4	5	5	1	5	2	5
survey_id 1741	Bins 1-3	Less than College Graduate	More than $100000	Female	Married	[White]	Not Hispanic or Latino	1 or More	3.08889	67.1639	5	1	5	5	5	5	5	2	3	4	7	7	2	7	7	7	7	7	7	7	7	7	7	7	4	4	5	1	5	1	5	1	1	5	4	1	5	5	5
survey_id 1746	Bins 1-3	College Graduate and Higher	$100000 or Less	Female	Single	[White]	Not Hispanic or Latino	1 or More	5.26667	69.5139	1	3	5	3	1	1	3	4	4	4	6	7	6	7	5	6	6	5	6	6	6	7	7	7	3	4	4	1	4	4	5	2	5	4	4	2	5	3	4
survey_id 1747	Bins 1-3	Less than College Graduate	More than $100000	Female	Other	[White]	Not Hispanic or Latino	1 or More	4.52222	59.8694	3	3	4	3	4	3	3	3	4	3	5	7	5	6	5	6	7	6	6	6	5	6	7	5	3	4	.	4	4	4	4	1	3	4	3	5	4	.	5
survey_id 1749	Bins 1-3	College Graduate and Higher	More than $100000	Female	Unknown	[White]	Not Hispanic or Latino	1 or More	4.47778	63.3278	2	3	2	3	2	4	4	4	4	5	7	6	6	6	6	6	7	5	7	6	6	7	7	7	2	5	3	3	5	2	4	3	5	5	4	1	4	4	3
survey_id 1750	Bins 1-3	College Graduate and Higher	More than $100000	Female	Married	[White]	Not Hispanic or Latino	1 or More	5.34722	59.7333	2	1	2	1	1	1	2	5	5	5	7	7	7	7	7	7	7	7	7	7	7	7	7	7	2	5	5	1	4	1	5	2	5	5	5	1	5	1	3
survey_id 1753	Bins 1-3	College Graduate and Higher	More than $100000	Female	Married	[White]	Not Hispanic or Latino	1 or More	1.91667	60.5083	4	2	2	1	3	3	2	.	.	.	7	7	7	7	7	7	6	6	7	7	6	7	7	7	2	4	5	1	5	3	4	2	4	5	5	1	5	2	4
survey_id 1755	Bins 1-3	College Graduate and Higher	More than $100000	Female	Married	[White]	Not Hispanic or Latino	1 or More	5.82222	62.275	3	4	4	3	2	2	4	2	3	4															4	1	3	1	1	4	4	4	4	4	4	1	5	4	1
survey_id 1756	Bins 1-3	College Graduate and Higher	More than $100000	Female	Married	[White]	Not Hispanic or Latino	1 or More	3.68611	65.4056	3	2	2	1	3	3	1	4	4	5	7	7	7	7	7	7	7	7	7	6	7	7	7	7	2	5	4	1	4	2	5	4	4	4	5	1	5	3	3
survey_id 1758	Bins 1-3	College Graduate and Higher	$100000 or Less	Female	Divorced	[White]	Not Hispanic or Latino	1 or More	4.94444	61.7111	4	3	3	2	5	1	2	4	3	4	7	6	7	6	5	7	6	5	7	7	6	6	6	6	3	5	5	2	2	5	3	4	3	5	5	1	5	4	3
survey_id 1759	Bins 1-3	College Graduate and Higher	More than $100000	Female	Married	[White]	Not Hispanic or Latino	0	6.80278	67.4611	3	4	4	4	1	3	5	3	4	4															4	3	5	2	4	3	5	1	4	4	4	1	5	5	4
survey_id 1760	Bins 1-3	Less than College Graduate	$100000 or Less	Female	Single	[White]	Not Hispanic or Latino	0	4.62222	63.9306	1	1	1	1	1	1	1	4	4	4	1	1	2	1	2	1	1	2	1	1	1	2	1	1	2	4	5	1	4	3	4	1	4	4	4	1	5	2	1
survey_id 1761	Bin 4	Less than College Graduate	More than $100000	Female	Married	[White]	Not Hispanic or Latino	1 or More	3.50278	59.3222	3	3	3	3	3	3	3	5	5	5	7	7	7	7	7	7	7	7	7	7	7	7	7	7	4	5	5	1	5	1	5	1	4	5	5	1	5	4	1
survey_id 1762	Bins 1-3	Less than College Graduate	$100000 or Less	Female	Single	[White]	Not Hispanic or Latino	0	6.20556	70.8139	3	3	2	3	4	3	4	3	3	3															2	3	5	3	4	5	4	2	2	4	3	2	5	4	3
survey_id 1763	Bins 1-3	College Graduate and Higher	More than $100000	Female	Married	[White]	Not Hispanic or Latino	1 or More	3.3	56.9611	3	3	3	3	3	3	2	4	4	4	6	5	5	5	5	5	5	4	5	6	6	6	5	5	4	4	3	4	2	2	4	3	3	3	3	2	3	3	2
survey_id 1764	Bins 1-3	Less than College Graduate	More than $100000	Female	Unknown	[White]	Hispanic or Latino	1 or More	3.72778	68.6167	2	1	1	2	5	1	5	5	5	5	7	5	6	7	6	7	6	5	5	7	6	7	7	7	3	5	5	3	3	1	5	1	4	5	5	1	5	4	3
survey_id 1766	Bins 1-3	College Graduate and Higher	$100000 or Less	Female	Divorced	[White]	Not Hispanic or Latino	0	4.44444	65.9472	4	2	3	2	2	4	3	4	4	4	7	7	7	7	7	7	7	5	7	6	7	7	7	7	4	4	5	3	4	2	5	4	3	3	2	5	5	4	5
survey_id 1767	Bins 1-3	College Graduate and Higher	More than $100000	Female	Divorced	[White]	Not Hispanic or Latino	1 or More	5.03056	66.0889	4	1	3	1	3	3	4	4	4	4	7	7	6	7	7	7	7	7	7	5	7	7	7	7	3	3	5	4	5	4	5	3	4	5	3	1	5	4	5
survey_id 1768	Bins 1-3	College Graduate and Higher	More than $100000	Female	Married	[White]	Not Hispanic or Latino	1 or More	4.44722	57.3111	3	2	1	1	4	1	3	5	4	4	7	7	3	7	7	7	7	7	7	7	7	7	7	7	1	5	5	1	4	5	5	4	4	5	5	1	5	4	3
survey_id 1771	Bins 1-3	College Graduate and Higher	$100000 or Less	Female	Married	[White]	Not Hispanic or Latino	1 or More	5.46944	52.2194	4	3	3	2	3	2	3	4	4	4	6	6	6	6	6	6	6	6	7	6	6	6	7	6	4	5	4	1	3	1	3	3	4	5	5	1	4	3	2
survey_id 1772	Bins 1-3	Less than College Graduate	$100000 or Less	Female	Divorced	[White]	Not Hispanic or Latino	1 or More	4.79722	68.2111	2	3	2	2	3	2	2	4	4	4	7	6	5	6	6	6	6	6	7	6	6	6	7	6	3	3	4	2	4	4	4	2	3	5	4	2	5	3	3
survey_id 1773	Bins 1-3	College Graduate and Higher	More than $100000	Female	Married	[White]	Not Hispanic or Latino	1 or More	4.39722	62.3306	2	3	2	2	3	1	3	4	4	4	7	7	6	6	7	7	7	7	6	6	7	7	7	7	4	4	5	2	4	4	4	1	2	5	5	1	5	4	3
survey_id 1774	Bins 1-3	Less than College Graduate	$100000 or Less	Female	Married	[White]	Not Hispanic or Latino	1 or More	5.16944	62.75	4	4	4	3	5	2	3	4	4	5	7	6	6	6	4	6	6	4	5	6	6	7	7	7	1	4	4	1	4	4	5	2	4	4	.	2	5	4	3
survey_id 1775	Bins 1-3	College Graduate and Higher	More than $100000	Female	Married	[White]	Not Hispanic or Latino	1 or More	4.77222	58.5722	1	2	2	4	4	3	4	5	5	5	7	7	7	7	6	7	7	6	6	7	6	7	7	7	2	4	5	1	5	2	5	2	4	5	5	2	5	2	4
survey_id 1776	Bins 1-3	Less than College Graduate	$100000 or Less	Female	Married	[White]	Not Hispanic or Latino	1 or More	4.71111	55.4139	3	4	3	3	4	1	4	4	4	4	6	4	7	4	3	3	6	2	3	6	5	5	5	5	2	4	4	3	3	2	4	2	3	4	2	1	5	3	2
survey_id 1780	Bins 1-3	Not collected	Not collected	Female	Married	[White]	Not Hispanic or Latino	0	4.65	62.5417	2	2	3	3	1	1	3	4	4	4	7	7	7	7	6	7	7	5	7	7	6	6	7	6	1	4	4	1	3	1	3	3	4	5	4	1	3	2	4
survey_id 1784	Bins 1-3	College Graduate and Higher	Not reported	Female	Married	[White]	Not Hispanic or Latino	1 or More	4.92778	66.45	3	3	3	4	1	2	4	4	4	5	7	7	7	7	7	7	7	7	7	7	7	7	7	7	2	5	5	1	4	1	5	5	4	4	4	1	5	3	3
survey_id 1786	Bins 1-3	College Graduate and Higher	More than $100000	Female	Married	[White]	Not Hispanic or Latino	1 or More	4.58889	53.8944	5	4	3	2	2	3	4	4	4	4	6	6	6	6	6	6	6	6	6	6	6	6	6	6	3	4	5	2	5	5	5	2	4	5	3	1	5	3	5
survey_id 1787	Bins 1-3	College Graduate and Higher	More than $100000	Female	Single	[White]	Not Hispanic or Latino	0	7.29722	62.2611	1	1	1	1	3	1	1	5	5	5															1	1	5	1	5	5	5	2	5	5	5	1	5	1	5
survey_id 1788	Bins 1-3	College Graduate and Higher	More than $100000	Female	Married	[White]	Not Hispanic or Latino	1 or More	4.98611	56.7194	4	4	4	2	1	1	1	4	3	3	6	6	5	6	6	6	6	4	6	7	6	7	7	7	3	5	5	1	4	2	5	2	3	4	4	2	4	4	4
survey_id 1790	Bins 1-3	College Graduate and Higher	More than $100000	Female	Married	[White]	Not Hispanic or Latino	0	4.96944	59.1861	2	4	5	5	4	2	2	4	4	5	6	6	5	7	7	7	7	5	7	7	7	7	7	7	1	5	5	2	5	1	5	2	5	5	4	1	5	.	5
survey_id 1793	Bins 1-3	College Graduate and Higher	More than $100000	Female	Married	[White]	Not Hispanic or Latino	0	4.4	62.575	1	1	4	4	5	1	5	4	5	5	7	7	7	7	7	7	7	7	7	7	7	7	7	7	1	2	5	1	5	3	5	4	5	5	4	1	5	1	4
survey_id 1794	Bins 1-3	College Graduate and Higher	More than $100000	Female	Single	[White]	Not Hispanic or Latino	0	4.79722	56.3194	4	2	3	3	2	3	3	4	4	4	7	6	5	6	5	4	7	5	6	4	4	5	7	5	4	3	5	1	4	2	3	3	3	5	3	2	4	4	4
survey_id 1795	Bin 4	College Graduate and Higher	More than $100000	Female	Married	[White]	Not Hispanic or Latino	0	4.49167	65.5167	1	1	1	1	1	1	1	5	5	5	7	7	7	7	7	7	7	7	7	7	7	7	7	7	1	3	5	1	5	3	4	2	5	5	4	1	5	3	5
survey_id 1796	Bins 1-3	College Graduate and Higher	More than $100000	Female	Married	[White]	Not Hispanic or Latino	1 or More	4.63611	58.3278	3	3	3	3	5	4	5	3	3	4	5	5	5	5	5	5	5	5	5	5	5	5	5	5	4	4	4	2	4	4	4	2	4	4	4	2	4	4	3
survey_id 1797	Bins 1-3	College Graduate and Higher	More than $100000	Female	Unknown	[White]	Not Hispanic or Latino	1 or More	4.41389	62.8306	2	3	3	3	3	3	3	.	.	.	7	7	6	7	7	7	7	7	7	7	7	7	7	7	.	.	.	.	.	.	.	.	.	.	.	.	.	.	.
survey_id 1798	Bins 1-3	College Graduate and Higher	More than $100000	Female	Married	[White]	Not Hispanic or Latino	1 or More	4.18056	58.7056	2	2	2	2	3	3	3	4	4	4	6	6	6	6	6	6	7	6	6	7	5	6	7	6	2	4	4	2	3	3	4	3	4	5	5	2	5	2	3
survey_id 1801	Bins 1-3	College Graduate and Higher	$100000 or Less	Female	Married	[White]	Not Hispanic or Latino	1 or More	6.30278	63.2806	2	2	2	2	4	2	3	4	4	4															5	2	5	3	5	3	5	3	2	5	3	1	5	4	3
survey_id 1802	Bins 1-3	College Graduate and Higher	More than $100000	Female	Married	[White]	Not Hispanic or Latino	1 or More	4.50556	49.7861	3	4	3	2	2	3	2	4	4	4	6	6	6	6	6	5	5	6	5	6	6	6	6	5	3	4	5	1	3	4	5	3	4	4	4	1	5	3	2
survey_id 1803	Bins 1-3	College Graduate and Higher	More than $100000	Female	Widowed	[White]	Not Hispanic or Latino	0	4.65278	69.2361	2	2	2	2	5	3	3	4	4	4	6	6	6	4	5	4	5	5	4	4	5	6	5	5	3	4	5	2	4	3	4	4	3	4	3	2	5	3	3
survey_id 1804	Bins 1-3	College Graduate and Higher	More than $100000	Female	Married	[White]	Not Hispanic or Latino	1 or More	3.77222	55.5417	3	2	1	2	3	1	2	2	4	4	7	5	4	5	5	5	6	5	6	4	5	7	6	7	4	4	5	4	4	4	4	1	2	4	2	1	5	5	4
survey_id 1807	Bins 1-3	Less than College Graduate	More than $100000	Female	Married	[White]	Not Hispanic or Latino	0	4.54444	54.3889	2	3	2	2	4	3	3	4	4	4	5	5	5	5	5	4	5	5	6	6	6	7	5	6	2	3	4	2	3	4	5	2	4	3	3	2	5	3	2
survey_id 1809	Bins 1-3	Less than College Graduate	$100000 or Less	Female	Married	[White]	Not Hispanic or Latino	1 or More	5.27778	68.6167	2	1	3	1	3	1	3	4	5	5															3	5		1	3	2	5	3	2	5	2	1	5	2	3
survey_id 1810	Bins 1-3	College Graduate and Higher	More than $100000	Female	Married	[White]	Not Hispanic or Latino	1 or More	6.80278	71.6528	4	2	1	2	2	4	2	4	4	4															4	1	5		4	3	4	1	5	5	4	1	5	3	4
survey_id 1811	Bins 1-3	College Graduate and Higher	$100000 or Less	Female	Unknown	[White]	Not Hispanic or Latino	0	5.78611	69.2333	1	1	1	1	1	1	1	4	3	4															3	3	5	1	5	5	5	1	5	4	5	1	5	4	3
survey_id 1812	Bins 1-3	Less than College Graduate	More than $100000	Female	Married	[White]	Not Hispanic or Latino	1 or More	5.68611	54.6444	2	4	4	3	3	1	4	4	4	5	7	7	7	7	7	7	5	6	5	7	5	7	6	6	2	4	5	1	3	2	4	2	4	4	4	1	4	2	2
survey_id 1813	Bins 1-3	College Graduate and Higher	$100000 or Less	Female	Married	[White]	Not Hispanic or Latino	1 or More	5.09722	50.9194	1	2	2	2	3	2	3	4	4	5	7	6	7	6	6	6	6	5	6	7	7	7	7	7	3	4	4	1	4	3	4	3	4	5	4	2	4	3	3
survey_id 1814	Bins 1-3	College Graduate and Higher	More than $100000	Female	Married	[White]	Not Hispanic or Latino	1 or More	5.55278	66.3944	2	2	3	2	2	2	3	3	3	4															3	3	3	1	3	3	4	3	3	4	3	2	4	3	3
survey_id 1815	Bins 1-3	College Graduate and Higher	More than $100000	Female	Married	[White]	Not Hispanic or Latino	1 or More	3.64167	49.2667	1	2	4	2	1	3	3	4	3	5	7	7	6	7	6	7	7	6	7	7	6	6	7	6	4	3	4	1	4	3	4	3	3	5	3	1	5	4	3
survey_id 1817	Bins 1-3	College Graduate and Higher	More than $100000	Female	Married	[White]	Not Hispanic or Latino	1 or More	3.08889	51.675	5	5	5	5	3	3	5	2	2	2	3	6	2	5	4	6	6	5	2	3	3	5	5	4	1	3	4	2	2	4	5	3	2	4	4	1	5	4	.
survey_id 1820	Bins 1-3	Not reported	Not reported	Female	Married	[White]	Not Hispanic or Latino	1 or More	4.76667	58.4056	1	1	1	3	5	4	3	2	2	2	7	7	3	5	7	7	7	7	7	7	7	7	7	7	4	2	4	4	4	5	2	1	4	4	5	1	5	4	4
survey_id 1822	Bins 1-3	Less than College Graduate	More than $100000	Female	Married	[White]	Not Hispanic or Latino	1 or More	4.51667	56.4056	3	2	2	3	5	3	3	4	5	5	7	7	7	7	7	7	7	7	7	7	7	7	7	7	1	4	5	1	4	4	5	1	5	5	5	1	5	4	4
survey_id 1824	Bins 1-3	College Graduate and Higher	$100000 or Less	Female	Married	[White]	Not Hispanic or Latino	1 or More	4.25	67.3722	1	2	3	2	4	3	3	2	2	4	6	5	6	7	5	6	6	6	6	6	6	7	6	6	1	3	3	1	4	4	5	1	3	5	2	1	5	3	3
survey_id 1825	Bins 1-3	College Graduate and Higher	More than $100000	Female	Married	[White]	Not Hispanic or Latino	1 or More	4.80833	58.675	4	3	2	1	3	2	3	4	4	5	7	7	7	7	5	6	7	5	5	7	6	6	7	7	3	2	4	1	4	3	5	4	5	5	3	1	5	2	4
survey_id 1828	Bins 1-3	College Graduate and Higher	More than $100000	Female	Married	[White]	Not Hispanic or Latino	1 or More	4.40278	55.9194	4	1	1	1	2	1	1	5	4	5	7	7	7	7	7	7	7	7	7	7	7	7	7	7	2	5	5	1	2	1	5	4	5	5	.	2	5	3	2
survey_id 1829	Bins 1-3	College Graduate and Higher	More than $100000	Female	Divorced	[White]	Not Hispanic or Latino	1 or More	5.28611	70.8889	1	1	1	1	1	1	1	4	4	5	7	7	7	7	7	7	7	7	7	7	7	7	7	7	1	5	5	1	5	2	5	1	3	5	5	1	5	4	4
survey_id 1831	Bins 1-3	Less than College Graduate	$100000 or Less	Female	Married	[White]	Not Hispanic or Latino	0	6.3	62.2778	2	3	3	3	4	2	4	4	4	4															2	4	5	1	4	4	5	1	4	5	3	1	5	5	4
survey_id 1832	Bins 1-3	Not reported	Not reported	Female	Married	[White]	Not Hispanic or Latino	0	4.86389	67.0611	2	3	3	3	3	3	3	4	4	4	7	7	7	7	7	7	7	7	7	7	7	7	7	7	2	4	5	1	5	1	5	1	5	5	5	1	5	2	4
survey_id 1833	Bins 1-3	Less than College Graduate	$100000 or Less	Female	Married	[White]	Not Hispanic or Latino	0	3.44167	59.5333	4	3	3	3	5	3	5	3	3	4	7	6	7	6	7	7	7	6	6	7	6	6	6	7	2	3	5	2	4	4	4	2	3	5	2	1	5	2	4
survey_id 1836	Bins 1-3	College Graduate and Higher	More than $100000	Female	Married	[White]	Not Hispanic or Latino	0	4.02222	66.2306	5	3	2	2	1	3	3	4	4	4	6	7	6	6	6	6	5	5	7	7	6	7	7	6	4	5	5	1	4	1	5	1	5	5	4	1	5	3	4
survey_id 1838	Bins 1-3	College Graduate and Higher	More than $100000	Female	Married	[White]	Not Hispanic or Latino	1 or More	3.08333	65.4278	4	1	1	1	4	2	2	4	4	4	6	6	5	4	5	6	5	5	7	6	5	5	6	5	2	4	4	1	5	4	4	4	4	5	4	3	4	3	3
survey_id 1839	Bins 1-3	College Graduate and Higher	More than $100000	Female	Married	[White]	Not Hispanic or Latino	1 or More	6.78056	66.9528	3	4	4	2	2	2	4	4	4	4															2	2	5	1	4	4	4	2	2	5	4	1	5	4	4
survey_id 1840	Bins 1-3	College Graduate and Higher	$100000 or Less	Female	Divorced	[White]	Not Hispanic or Latino	1 or More	2.06944	51.8917	3	4	3	2	2	3	4	3	3	4	6	6	4	6	6	7	7	6	6	5	6	6	7	6	4	4	5	2	3	3	4	4	3	4	4	2	5	4	4
survey_id 1841	Bins 1-3	College Graduate and Higher	$100000 or Less	Female	Divorced	[White]	Not Hispanic or Latino	1 or More	3.40833	67.7333	1	2	2	1	5	3	4	4	4	5	7	7	7	7	7	7	6	6	6	6	6	7	7	7	3	3	4	2	5	2	5	2	4	5	4	2	5	4	4
survey_id 1843	Bins 1-3	College Graduate and Higher	More than $100000	Female	Married	[White]	Not Hispanic or Latino	1 or More	4.66667	68.1639	3	3	2	2	3	4	3	3	3	4	5	4	5	5	4	4	4	5	6	5	4	6	6	4	2	4	3	3	4	3	5	3	2	5	4	2	4	4	3
survey_id 1844	Bins 1-3	Not collected	Not collected	Female	Married	[White]	Not Hispanic or Latino	0	3.525	59.4556	3	5	2	1	3	4	5	3	5	5	7	5	3	7	5	5	7	3	7	7	6	7	7	7	4	5	4	2	5	1	5	4	2	5	4	1	5	5	4
survey_id 1845	Bins 1-3	College Graduate and Higher	More than $100000	Female	Married	[White]	Not Hispanic or Latino	1 or More	5.62222	57.2611	5	3	2	1	1	1	3	3	3	4	6	7	7	6	6	6	7	7	6	7	7	7	7	6	1	5	5	4	5	3	5	1	2	5	3	1	5	5	5
survey_id 1846	Bin 4	College Graduate and Higher	More than $100000	Female	Married	[Asian]	Not Hispanic or Latino	1 or More	1.50833	58.0222	4	4	4	4	3	2	4	4	4	4	6	7	5	7	7	7	7	7	7	7	7	5	7	7	3	5	5	1	5	1	4	1	2	5	5	1	5	4	4
survey_id 1849	Bin 4	College Graduate and Higher	More than $100000	Female	Married	[White]	Not Hispanic or Latino	0	0.980556	60.3194	4	3	1	1	1	2	1	4	5	5	7	7	6	6	6	6	7	5	7	7	6	7	7	7	1	5	4	2	5	1	5	4	4	5	4	1	5	4	5
survey_id 1850	Bins 1-3	College Graduate and Higher	More than $100000	Female	Married	[White]	Not Hispanic or Latino	1 or More	5.09167	62.3111	3	2	2	1	3	3	2	4	4	4	7	7	7	7	7	7	7	7	7	7	7	7	7	4	3	5	5	1	3	1	4	1	4	5	5	1	5	4	2
survey_id 1854	Bins 1-3	College Graduate and Higher	More than $100000	Female	Married	[White]	Not Hispanic or Latino	1 or More	4.40278	54.5139	1	4	4	3	2	2	2	5	5	5	6	7	2	5	5	5	3	3	5	5	5	7	6	5	4	1	4	2	2	4	5	2	2	5	5	4	5	4	3
survey_id 1855	Bins 1-3	College Graduate and Higher	$100000 or Less	Female	Married	[White]	Not Hispanic or Latino	1 or More	6.24444	56.3139	3	3	3	3	3	1	4	4	4	4															3	4	4	3	5	4	5	4	3	5	3	2	4	3	5
survey_id 1856	Bins 1-3	College Graduate and Higher	$100000 or Less	Female	Single	[White]	Not Hispanic or Latino	0	6.87778	58.125	4	4	4	5	2	4	5	2	2	4															5	5	5	4	4	4	4	2	2	5	2	2	5	4	2
survey_id 1857	Bins 1-3	College Graduate and Higher	More than $100000	Female	Other	[White]	Not Hispanic or Latino	1 or More	3.98056	59.6167	3	4	1	1	1	1	1	5	5	5	7	7	6	6	5	6	6	7	6	6	6	6	5	6	4	5	4	4	2	2	4	4	2	5	5	2	5	5	2
survey_id 1858	Bins 1-3	College Graduate and Higher	More than $100000	Female	Married	[White]	Not Hispanic or Latino	1 or More	3.61667	63.5444	5	4	4	3	4	4	5	4	3	4	7	6	5	6	7	5	5	6	7	5	6	5	7	6	3	1	5	1	4	5	4	1	4	5	3	2	5	4	4
survey_id 1859	Bins 1-3	Less than College Graduate	More than $100000	Female	Married	[White]	Not Hispanic or Latino	1 or More	6.8	59.3194	3	4	4	2	5	4	4	3	3	4															2	2	5	4	4	4	5	4	4	4	2	1	5	4	4
survey_id 1861	Bins 1-3	College Graduate and Higher	More than $100000	Female	Married	[White]	Not Hispanic or Latino	0	4.16111	64.5972	2	2	2	2	4	2	3	4	4	4	7	7	6	6	6	6	6	5	7	6	7	6	7	7	3	3	4	2	4	4	3	3	4	4	4	2	4	3	3
survey_id 1862	Bins 1-3	College Graduate and Higher	$100000 or Less	Female	Divorced	[White]	Not Hispanic or Latino	0	5.44167	51.7639	3	4	1	1	4	1	2	2	4	4	7	7	6	7	7	7	6	5	5	6	6	7	7	7	2	4	5	1	4	4	5	3	4	4	3	1	5	3	2
survey_id 1863	Bins 1-3	College Graduate and Higher	More than $100000	Female	Married	[White]	Not Hispanic or Latino	1 or More	4.29722	64.4111	2	2	4	3	3	3	4	4	4	4	7	7	7	7	7	7	7	7	7	7	7	7	7	7	3	4	5	1	4	2	5	2	4	5	5	1	5	2	4
survey_id 1864	Bins 1-3	College Graduate and Higher	$100000 or Less	Female	Single	[White]	Not Hispanic or Latino	0	4.55833	69.3056	5	4	3	3	3	5	3	4	3	4	5	6	5	5	5	6	6	6	5	5	5	5	5	5	3	4	5	4	4	5	3	1	2	4	2	1	5	2	3
survey_id 1865	Bins 1-3	College Graduate and Higher	More than $100000	Female	Married	[White]	Not Hispanic or Latino	1 or More	3.68611	57.9611	2	2	2	1	2	1	3	3	3	4	6	7	6	6	7	7	7	7	7	7	6	7	7	7	3	5	5	2	5	2	5	2	3	5	3	2	5	4	5
survey_id 1869	Bins 1-3	College Graduate and Higher	$100000 or Less	Female	Divorced	[White]	Not Hispanic or Latino	0	3.7	63.4917	4	2	3	3	3	3	3	4	4	5	7	6	7	7	6	7	7	5	7	7	7	7	7	7	3	2	5	2	4	1	4	2	4	5	4	1	5	2	4
survey_id 1870	Bins 1-3	Not reported	Not reported	Female	Married	[White]	Not Hispanic or Latino	1 or More	5.55833	66.5972	3	3	2	3	4	.	.	3	3	4	6	6	5	4	6	6	6	4	6	6	6	7	6	6	3	5	4	4	4	4	5	3	3	5	3	2	5	4	3
survey_id 1873	Bins 1-3	College Graduate and Higher	More than $100000	Female	Married	[White]	Not Hispanic or Latino	1 or More	3.69444	62.2139	4	5	5	5	5	5	5	2	2	2	6	6	3	5	3	5	6	6	5	3	3	5	5	4	4	1	5	3	1	4	3	2	2	2	3	2	5	5	1
survey_id 1874	Bins 1-3	College Graduate and Higher	More than $100000	Female	Unknown	[White]	Not Hispanic or Latino	1 or More	4.08333	68.6389	2	3	3	2	4	3	3	2	2	5	6	6	5	5	6	7	7	5	7	7	4	7	7	6	3	5	4	3	4	2	4	4	4	5	4	1	5	4	2
survey_id 1875	Bins 1-3	Less than College Graduate	$100000 or Less	Female	Married	[White]	Not Hispanic or Latino	1 or More	4.79444	65.7611	3	2	2	3	2	2	3	4	4	4	6	6	6	6	6	6	5	6	6	6	5	6	6	6	3	4	4	2	4	4	4	3	4	3	3	2	4	2	3
survey_id 1876	Bins 1-3	College Graduate and Higher	More than $100000	Female	Married	[White]	Not Hispanic or Latino	1 or More	3.77778	66.6167	4	2	1	2	4	1	1	5	4	5	7	7	3	6	6	6	6	3	6	7	7	7	7	7	2	5	4	1	5	1	5	5	4	5	5	5	5	5	5
survey_id 1877	Bins 1-3	College Graduate and Higher	More than $100000	Female	Married	[Asian]	Not Hispanic or Latino	1 or More	4.25278	50.7111	4	3	3	3	5	4	4	3	3	4															3	4	5	3	4	4	4	4	2	5	5	3	5	5	4
survey_id 1878	Bins 1-3	College Graduate and Higher	More than $100000	Female	Married	[White]	Not Hispanic or Latino	1 or More	4.49167	51.8111	5	4	4	3	1	3	3	3	3	4	7	7	7	7	6	7	7	6	7	7	7	7	7	7	4	5	4	4	3	2	4	4	5	4	3	5	4	4	4
survey_id 1879	Bins 1-3	Less than College Graduate	$100000 or Less	Female	Single	[White]	Not Hispanic or Latino	0	2.725	49.0444	5	4	3	4	4	4	4	4	4	3	7	7	5	6	7	7	7	6	6	7	6	5	7	6	1	5	5	2	4	4	5	4	3	4	1	1	5	5	4
survey_id 1882	Bins 1-3	College Graduate and Higher	More than $100000	Female	Married	[White]	Not Hispanic or Latino	1 or More	4.21389	52.75	4	4	2	3	4	4	3	3	3	3	7	7	4	4	6	7	7	6	6	7	6	7	7	6	4	5	4	4	5	1	5	4	3	4	4	3	4	4	4
survey_id 1883	Bins 1-3	College Graduate and Higher	More than $100000	Female	Single	[White]	Not Hispanic or Latino	0	4.72778	53.6833	2	2	2	2	2	4	2	4	4	4	6	6	6	6	6	6	6	5	7	6	6	6	6	6	2	3	4	2	3	4	4	3	3	5	4	2	4	3	3
survey_id 1885	Bins 1-3	College Graduate and Higher	More than $100000	Female	Married	[White]	Not Hispanic or Latino	1 or More	2.90278	63.3778	4	5	5	5	5	4	5	2	2	2	7	7	3	5	5	6	6	6	6	7	6	7	7	6	5	5	5	4	5	5	5	4	1	4	3	4	5	5	5
survey_id 1886	Bins 1-3	College Graduate and Higher	More than $100000	Female	Married	[White]	Not Hispanic or Latino	1 or More	3.15278	56.15	2	3	2	3	4	4	4	4	4	4	6	6	6	6	6	6	5	6	6	6	6	6	6	6	3	2	3	2	2	4	4	4	3	2	4	1	5	4	3
survey_id 1887	Bins 1-3	College Graduate and Higher	More than $100000	Female	Married	[White]	Not Hispanic or Latino	1 or More	2.6	68.35	3	3	3	3	3	3	3	4	3	4	6	6	6	5	5	6	6	6	6	5	5	6	6	6	2	4	5	1	4	4	4	1	3	4	4	1	5	4	4
survey_id 1889	Bins 1-3	College Graduate and Higher	More than $100000	Female	Married	[White]	Not Hispanic or Latino	1 or More	4.52222	61.7444	4	5	5	3	2	3	3	4	4	4	7	7	6	7	6	7	6	6	7	7	6	7	7	7	4	4	5	3	2	2	5	2	2	5	4	1	5	4	1
survey_id 1890	Bins 1-3	College Graduate and Higher	More than $100000	Female	Married	[White]	Not Hispanic or Latino	1 or More	3.9	67.2361	3	3	2	3	3	1	3	4	3	4	6	5	5	5	5	7	7	7	7	6	6	7	6	6	1	4	5	2	4	3	5	2	3	3	4	1	5	3	4
survey_id 1894	Bins 1-3	College Graduate and Higher	More than $100000	Female	Married	[Asian]	Not Hispanic or Latino	1 or More	2.05556	53.3056	5	5	5	5	2	2	5	5	4	5	6	6	5	6	6	7	6	5	7	6	6	6	6	6	2	1	5	3	5	4	4	5	4	5	2	1	5	4	5
survey_id 1899	Bin 4	College Graduate and Higher	More than $100000	Male	Single	[White]	Not Hispanic or Latino	1 or More	0.602778	49.5278	4	3	1	1	4	4	2	4	4	5	7	7	7	7	7	6	7	4	3	7	7	7	6	7	2	2	4	1	5	3	4	4	5	5	5	1	5	2	4
survey_id 1901	Bin 4	College Graduate and Higher	More than $100000	Male	Married	[White]	Not Hispanic or Latino	1 or More	0.65	47.5639	3	2	2	2	3	2	2	3	2	2	6	6	5	5	4	6	6	6	6	6	5	4	5	5	4	4	4	4	4	3	4	4	3	5	3	3	4	4	4
survey_id 1902	Bin 4	College Graduate and Higher	More than $100000	Male	Married	[White]	Not Hispanic or Latino	1 or More	0.555556	61.4	2	3	2	2	2	4	2	2	3	3	6	6	6	5	6	5	5	7	6	6	5	6	6	6	4	2	5	4	4	4	5	3	2	4	2	2	5	5	4
survey_id 1904	Bin 4	College Graduate and Higher	More than $100000	Male	Married	[White]	Not Hispanic or Latino	1 or More	0.35	60.1778	3	2	2	1	2	2	2	2	4	4	6	7	6	6	6	6	7	7	7	7	6	7	7	7	2	4	5	1	4	4	4	1	5	5	4	1	5	2	4
survey_id 1907	Bin 4	College Graduate and Higher	More than $100000	Male	Separated	[White]	Not Hispanic or Latino	1 or More	0.238889	65.3472	2	1	1	1	5	1	1	5	5	5	7	7	7	6	7	7	7	6	7	7	7	7	7	7	5	5	4	3	5	2	5	4	5	5	1	3	5	4	5
survey_id 1908	Bin 4	College Graduate and Higher	More than $100000	Male	Married	[White]	Not Hispanic or Latino	1 or More	0.213889	65.1889	4	2	2	3	4	3	3	3	3	4	6	6	6	5	5	5	5	3	4	5	5	6	6	6	5	4	5	1	5	4	2	3	4	4	3	1	5	2	3
survey_id 1912	Bin 4	College Graduate and Higher	$100000 or Less	Male	Married	[White]	Not Hispanic or Latino	1 or More	1.53333	66.8222	2	1	1	1	2	1	2	5	5	5															4	3	4	1	5	3	4	2	4	5	5	2	5	2	4
survey_id 1913	Bin 4	College Graduate and Higher	$100000 or Less	Female	Single	[White]	Not Hispanic or Latino	0	0.388889	65.6389	2	3	2	2	2	2	2	4	4	4															4	1	3	1	4	5	5	4	4	5	3	1	5	2	3
survey_id 1914	Bin 4	College Graduate and Higher	More than $100000	Male	Married	[White]	Not Hispanic or Latino	1 or More	0.319444	65.7139	2	2	1	1	2	3	4	3	3	4															1	4	4	1	4	5	4	1	5	5	3	3	5	4	4
survey_id 1915	Bin 4	College Graduate and Higher	More than $100000	Female	Married	[White]	Not Hispanic or Latino	1 or More	0.319444	64.8972	3	1	2	1	3	2	2	5	5	5															5	1	5	1	5	4	5	1	5	5	5	1	5	1	5
survey_id 1917	Bin 4	College Graduate and Higher	More than $100000	Male	Married	[White]	Not Hispanic or Latino	1 or More	0.313889	59.2583	4	4	2	3	1	3	2	4	4	4															4	2	4	2	3	2	4	4	4	5	4	1	5	3	3
survey_id 1919	Bin 4	College Graduate and Higher	$100000 or Less	Male	Married	[White]	Not Hispanic or Latino	1 or More	0.269444	59.4361	1	1	1	1	1	1	1	3	3	3															5	3	5	1	5	1	4	5	3	5	4	1	3	2	3
survey_id 1921	Bin 4	College Graduate and Higher	More than $100000	Female	Married	[White]	Not Hispanic or Latino	1 or More	1.55	66.4222	2	1	1	1	3	2	1	5	4	5															5	2	5	1	5	4	4	4	4	5	4	1	5	3	5
survey_id 2000	Bins 1-3	College Graduate and Higher	More than $100000	Male	Married	[Black or African American]	Not Hispanic or Latino	0	4.81111	66.0167	1	3	3	3	4	4	3	3	3	4	5	5	3	7	5	3	4	5	3	3	3	7	4	5	4	4	4	4	4	5	4	4	2	5	1	4	4	5	5
survey_id 2004	Bin 4	Less than College Graduate	$100000 or Less	Male	Married	[Black or African American]	Not Hispanic or Latino	1 or More	3.33611	63.9083	3	4	4	4	5	3	5	1	1	1	6	7	3	6	5	7	6	6	7	7	7	7	7	6	3	5	4	2	5	1	5	2	3	5	4	2	4	4	5
survey_id 2007	Bin 4	College Graduate and Higher	More than $100000	Male	Married	[Black or African American]	Not Hispanic or Latino	1 or More	1.03056	54.4028	2	2	3	2	4	2	3	5	5	5	7	7	7	7	7	7	7	7	7	6	7	7	7	7	2	5	5	1	5	4	5	4	4	4	4	1	5	1	5
survey_id 2009	Bins 1-3	College Graduate and Higher	$100000 or Less	Male	Separated	[Black or African American]	Not Hispanic or Latino	1 or More	3.16111	61.0417	3	2	2	2	3	2	2	3	3	3	5	5	5	5	5	5	5	6	6	4	3	4	5	5	4	1	3	3	4	5	4	4	4	5	4	1	5	2	4
survey_id 2012	Bins 1-3	Less than College Graduate	$100000 or Less	Female	Divorced	[Black or African American]	Not Hispanic or Latino	1 or More	4.45	64.2139	5	5	3	3	3	3	3	4	4	4	6	6	5	6	5	4	5	4	3	6	5	6	6	6	3	1	4	2	1	4	4	1	2	4	3	1	5	1	1
survey_id 2014	Bins 1-3	Less than College Graduate	More than $100000	Female	Married	[Black or African American]	Not Hispanic or Latino	1 or More	5.06667	64.4556	2	4	2	4	5	3	2	3	4	4	6	3	6	7	5	5	6	6	6	6	7	7	6	6	2	2	4	4	5	4	4	4	4	3	4	1	4	3	3
survey_id 2015	Bins 1-3	College Graduate and Higher	$100000 or Less	Female	Married	[Black or African American]	Not Hispanic or Latino	1 or More	4.04722	68.5806	4	4	5	4	1	1	4	5	5	5	7	6	7	7	7	7	7	7	7	7	7	4	7	7	1	5	5	1	4	1	5	4	4	5	5	1	5	4	3
survey_id 2022	Bins 1-3	College Graduate and Higher	More than $100000	Female	Married	[Black or African American]	Not Hispanic or Latino	1 or More	2.30278	53.1222	2	1	3	2	2	2	2	4	4	4	6	6	6	6	6	6	7	6	6	6	6	7	6	6	2	4	5	2	4	4	5	2	4	4	4	1	5	2	4
survey_id 2023	Bins 1-3	College Graduate and Higher	More than $100000	Female	Divorced	[Black or African American]	Not Hispanic or Latino	1 or More	5.18611	53.8972	4	3	3	1	5	2	5	2	3	3	7	7	5	6	6	7	5	6	6	7	6	7	7	6	4	4	5	2	1	2	4	1	3	5	3	1	5	4	4
survey_id 2025	Bins 1-3	College Graduate and Higher	$100000 or Less	Female	Married	[Black or African American]	Not Hispanic or Latino	1 or More	2.60556	58.2139	1	2	3	3	4	3	2	4	4	4	7	7	7	7	7	7	7	7	7	7	7	7	7	7	5	5	1	5	2	5	1	5	4	3	1	1	2	5	5
survey_id 2026	Bins 1-3	College Graduate and Higher	More than $100000	Female	Divorced	[Black or African American]	Not Hispanic or Latino	1 or More	4.79722	55.7222	1	1	1	1	4	1	4	5	5	5	7	7	7	7	7	7	7	7	7	7	7	7	7	7	1	4	4	1	4	4	4	1	4	4	4	1	4	1	4
survey_id 2037	Bin 4	Less than College Graduate	Not reported	Female	Married	[Black or African American]	Not Hispanic or Latino	1 or More	5.83056	60.9611	1	4	4	4	5	1	5	4	4	4	6	7	6	5	2	2	4	6	3	7	4	6	4	5	.	.	.	.	.	.	.	.	.	.	.	.	.	.	.
survey_id 5134	Bin 4	College Graduate and Higher	More than $100000	Male	Married	[White]	Not Hispanic or Latino	1 or More	1.39722	60.0333	3	3	1	2	1	3	2	2	3																5		3	2	2	3	4	4	1	5	5	1	4	4	1
survey_id 5144	Bin 4	Less than College Graduate	More than $100000	Female	Married	[White]	Not Hispanic or Latino	0	0.216667	59.4028	5	3	4	3	1	4	2	2	2	3															3	4	4	3	5	2	5	4	4	5	4	2	3	3	5
survey_id 5189	Bin 4	College Graduate and Higher	More than $100000	Female	Married	[White]	Not Hispanic or Latino	0	0.208333	47.5944	3	2	2	2	2	2	3	4	4	4															5	1	5	2	3	3	5	2	4	5	5	2	5	2	3
survey_id 5190	Bin 4	College Graduate and Higher	More than $100000	Male	Married	[White]	Unknown	0	1.35278	60.0944	4	3	3	3	2	4	4	3	4	3															3	2	4	3	5	3	3	2	3	5	3	1	2	2	5
survey_id 5191	Bin 4	College Graduate and Higher	More than $100000	Male	Married	[Mixed]	Not Hispanic or Latino	1 or More	1.31111	43.1222	2	2	1	1	3	2	1	4	5	4															2	3	2	3	4	5	5	3	4	5	2	1	4	4	3
survey_id 6002	Bins 1-3	College Graduate and Higher	More than $100000	Male	Married	[White]	Not Hispanic or Latino	1 or More	1.33889	60.0167	1	2	2	1	1	2	2	2	4	5															2	1	5	2	4	5	5	2	5	4	5	1	5	1	5
survey_id 6004	Bins 1-3	College Graduate and Higher	More than $100000	Male	Married	[White]	Unknown	1 or More	1.36111	64.7861	3	2	1	2	2	1	2	2	4	4															4	2	4	1	4	4	4	2	4	4	4	1	4		3
[truncated: 29 more columns]

## Sheet: Imputed and Scored Data
Custom ID - Subjects	Tolerance of Uncertainty, Q1	Tolerance of Uncertainty, Q2	Tolerance of Uncertainty, Q3	Tolerance of Uncertainty, Q4	Tolerance of Uncertainty, Q5	Tolerance of Uncertainty, Q6	Tolerance of Uncertainty, Q7	TOTAL Tolerance of Uncertainty	Optimism, Q1	Optimism, Q2	Optimism, Q3	TOTAL Optimism	Resilience, Q1	Resilience, Q2	Resilience, Q3	Resilience, Q4	Resilience, Q5	Resilience, Q6	Resilience, Q7	Resilience, Q8	Resilience, Q9	Resilience, Q10	Resilience, Q11	Resilience, Q12	Resilience, Q13	Resilience, Q14	TOTAL Resilience	Big Five, Q1	Big Five, Q2	Big Five, Q3	Big Five, Q4	Big Five, Q5	Big Five, Q6	Big Five, Q7	Big Five, Q8	Big Five, Q9	Big Five, Q10	Big Five, Q11	Big Five, Q12	Big Five, Q13	Big Five, Q14	Big Five, Q15	Big Five, Q16	Big Five, Q17	Big Five, Q18	Big Five, Q19	Big Five, Q20	Big Five, Q21	Big Five, Q22
survey_id 1878	5	4	4	3	1	3	3	3.28571	2	2	3	7	7	7	7	7	6	7	7	6	7	7	7	7	7	7	96	4	1	4	4	3	4	4	2	1	4	3	1	4	4	4	3	2	2	3	4	4	4
survey_id 1820	1	1	1	3	5	4	3	2.57143	1	1	1	3	7	7	3	5	7	7	7	7	7	7	7	7	7	7	92	4	4	4	4	4	1	2	5	2	4	5	5	5	4	4	4	2	5	4	4	2	2
survey_id 1281	3	1	2	5	1	4	1	2.42857	0	2	1	3	3	5	5	7	5	5	5	6	2	3	3	7	6	3	65	2	4	3	4	3	2	3	3	3	3	2	3	4	3	2	3	1	4	1	5	3	2
survey_id 1396	1	1	2	4	2	1	2	1.85714	1	3	3	7	6	7	4	7	6	7	7	7	7	5	6	6	4	6	85	4	1	5	3	5	2	4	4	3	5	5	3	5	4	5	5	3	5	2	5	4	4
survey_id 1176	4	3	2	1	4	1	3	2.57143	2	2	3	7	6	6	5	5	6	6	6	5	6	6	5	4	4	5	75	4	4	4	2	5	1	4	2	2	5	4	2	4	3	5	4	2	4	4	5	1	2
survey_id 1666	2	3	4	4	2	4	3	3.14286	1	1	2	4	6	5	5	3	6	3	5	5	6	6	5	6	5	5	71	4	3	5	4	5	3	3	2	2	5	3	4	5	5	3	3	2	2	4	4	3	1
survey_id 1371	4	3	2	2	3	4	3	3	1	2	2	5	6	5	5	3	6	5	5	5	5	5	5	6	3	5	69	4	4	5	3	2	2	4	4	4	4	4	3	1	4	2	2	2	1	4	2	2	2
survey_id 1557	3	3	4	2	2	3	3	2.85714	3	3	3	9	6	6	6	7	6	6	6	6	6	7	6	6	7	7	88	3	3	5	1	3	2	4	4	3	4	5	3	5	3	3	3	2	5	3	3	2	2
survey_id 1062	4	4	3	2	2	5	4	3.42857	2	2	2	6	6	6	6	6	5	6	5	6	6	6	5	4	6	6	79	5	1	4	3	4	3	4	3	2	3	4	2	4	3	4	4	3	3	3	2	4	3
survey_id 1914	2	2	1	1	2	3	4	2.14286	2	2	3	7																1	2	4	1	4	1	4	5	1	5	3	3	5	4	4	3	2	2	4	3	1	3
survey_id 1877	4	3	3	3	5	4	4	3.71429	2	2	3	7																3	2	5	3	4	2	4	2	4	5	5	3	5	5	4	5	2	4	4	4	3	4
survey_id 1856	4	4	4	5	2	4	5	4	1	1	3	5																5	1	5	4	4	2	4	4	4	5	2	4	5	4	2	3	2	4	4	4	2	2
survey_id 1053	3	2	2	2	1	1	1	1.71429	2	2	2	6	6	6	6	6	6	6	6	6	6	6	6	6	6	6	84	4	1	4	3	4	3	4	3	3	4	4	4	4	4	4	4	2	2	3	4	4	4
survey_id 1154	2	4	2	2	2	1	2	2.14286	2	3	3	8	7	6	6	6	5	6	7	5	5	6	3	7	5	6	80	4	1	4	1	3	4	4	3	3	5	3	4	4	3	5	3	2	3	3	2	3	3
survey_id 1381	4	4	2	2	3	4	4	3.28571	3	3	3	9	6	6	6	6	6	6	6	5	7	6	1	5	5	6	77	3	1	4	1	4	4	3	4	2	4	4	5	4	3	4	4	3	4	2	5	4	3
survey_id 1901	3	2	2	2	3	2	2	2.28571	2	1	1	4	6	6	5	5	4	6	6	6	6	6	5	4	5	5	75	4	2	4	4	4	3	4	2	3	5	3	3	4	4	4	3	3	2	3	5	3	2
survey_id 1539	2	3	4	4	2	4	3	3.14286	1	1	1	3	6	6	5	5	6	5	5	4	6	6	5	5	5	5	74	4	1	4	4	3	4	3	3	3	4	3	3	3	3	4	3	3	2	3	3	4	3
survey_id 1087	2	4	4	5	3	4	5	3.85714	1	1	3	5	5	3	2	7	2	4	5	5	6	4	5	4	5	4	61	5	5	5	4	3	5	3	4	5	4	1	3	4	1	4	1	3	4	5	2	5	2
survey_id 1330	2	1	1	2	3	1	5	2.14286	3	4	4	11	7	7	7	7	7	7	7	7	7	7	7	7	7	7	98	3	3	3	2	3	3	3	3	3	3	3	3	3	3	3	3	3	4	2	3	3	3
survey_id 1034	4	3	3	3	4	2	3	3.14286	1	1	2	4	7	7	6	6	7	7	7	7	7	6	7	7	6	7	94	3	2	5	2	3	5	5	5	2	5	5	3	5	5	3	5	2	5	2	4	4	5
survey_id 1181	3	4	3	2	2	2	3	2.71429	3	2	3	8	7	7	6	6	7	7	6	5	7	7	5	7	6	6	89	5	2	5	1	5	3	4	1	1	5	5	3	5	4	5	4	4	4	4	4	4	3
survey_id 1747	3	3	4	3	4	3	3	3.28571	2	3	2	7	5	7	5	6	5	6	7	6	6	6	5	6	7	5	82	3	2	5	4	4	2	4	5	3	4	3	1	4	3	5	4	3	5	4	4	3	3
survey_id 1367	5	3	4	3	2	5	3	3.57143	2	2	2	6	6	6	5	6	6	6	6	6	7	6	1	6	6	5	78	3	3	5	3	4	3	4	4	3	5	4	3	5	4	4	4	3	4	4	3	2	3
survey_id 1794	4	2	3	3	2	3	3	2.85714	3	3	3	9	7	6	5	6	5	4	7	5	6	4	4	5	7	5	76	4	3	5	1	4	4	3	3	3	5	3	4	4	4	4	3	2	5	1	4	4	3
survey_id 1118	4	4	4	3	4	4	3	3.71429	2	1	4	7	7	7	5	5	6	5	4	5	5	6	5	6	6	4	76	3	1	4	3	5	1	3	2	3	5	5	5	5	5	3	5	2	3	5	5	1	4
survey_id 1563	3	4	4	3	5	3	4	3.71429	3	3	3	9	5	5	5	5	3	5	5	5	5	6	6	6	6	6	73	4	1	4	4	3	4	5	2	4	4	4	2	4	4	2	4	2	2	4	4	4	4
survey_id 1024	4	4	2	3	4	3	4	3.42857	1	2	3	6	6	6	5	6	3	4	5	3	5	6	6	6	6	6	73	3	1	4	2	3	4	3	3	4	4	3	4	4	4	2	2	2	3	3	4	4	4
survey_id 1215	4	4	4	4	2	4	4	3.71429	1	1	3	5	5	5	5	5	5	5	5	5	5	5	5	5	5	5	70	3	3	3	3	3	3	3	3	3	3	3	3	3	3	3	3	3	3	3	3	3	3
survey_id 1108	1	1	2	1	1	2	2	1.42857	2	2	2	6	5	2	5	2	2	2	3	3	6	5	2	5	1	3	46	4	3	2	5	5	2	3	2	3	5	2	3	3	4	5	2	4	2	3	5	3	3
survey_id 1729	1	1	1	1	1	1	1	1	3	3	3	9	7	7	7	7	7	7	7	7	7	7	7	7	7	7	98	3	1	5	1	5	5	3	5	2	5	5	3	5	3	4	5	3	5	3	5	5	3
survey_id 1372	2	2	4	5	3	5	5	3.71429	4	4	4	12	7	7	7	7	7	7	7	6	7	7	7	5	7	7	95	1	1	5	1	5	5	3	2	4	5	5	5	5	1	2	3	2	1	3	3	3	4
survey_id 1244	3	3	2	1	2	2	2	2.14286	2	2	2	6	6	7	7	7	7	7	7	5	7	6	7	7	7	6	93	4	4	5	5	5	2	2	4	4	5	2	3	5	4	5	4	4	4	2	5	2	5
survey_id 1312	4	2	2	3	4	2	5	3.14286	2	3	3	8	7	7	2	6	5	7	7	6	5	7	6	7	7	7	86	4	1	5	2	5	5	5	2	3	4	4	1	5	4	5	5	4	2	2	4	5	4
survey_id 1333	1	2	1	3	1	2	4	2	3	3	3	9	7	6	6	7	6	6	7	6	6	6	6	4	6	6	85	4	2	4	2	4	2	2	4	3	5	4	3	4	4	2	3	4	3	2	4	3	4
survey_id 1449	3	3	3	2	2	2	2	2.42857	2	2	2	6	6	6	5	5	5	5	6	5	6	7	6	7	6	6	81	4	1	5	4	5	4	4	3	3	5	4	4	5	4	4	4	4	4	5	3	3	3
survey_id 1207	4	3	2	1	2	2	2	2.28571	2	1	2	5	6	6	5	5	6	7	5	6	7	6	4	6	6	6	81	4	2	5	4	3	3	4	4	3	5	3	4	5	3	5	3	2	3	3	3	3	4
survey_id 1028	2	4	4	3	3	3	2	3	3	3	3	9	6	6	6	6	5	5	5	5	6	6	6	6	6	5	79	4	2	4	1	4	3	3	2	3	5	4	4	4	4	4	2	4	2	2	3	4	4
survey_id 1273	4	3	3	2	3	3	2	2.85714	1	1	2	4	6	5	3	4	5	6	4	5	5	6	4	6	5	5	69	4	2	3	4	5	2	4	3	5	4	3	3	4	1	4	3	2	3	4	5	3	3
survey_id 1385	2	3	2	4	4	3	4	3.14286	1	1	1	3	5	5	5	5	4	4	4	5	6	5	5	5	5	5	68	4	1	5	3	3	4	4	4	4	5	4	5	5	5	2	2	3	2	4	4	4	4
survey_id 1587	3	4	3	4	3	3	4	3.42857	2	2	2	6	5	4	5	5	5	4	4	4	5	4	4	4	5	5	63	4	3	4	1	3	3	3	4	4	3	4	2	4	4	3	3	3	4	4	3	3	3
survey_id 1182	2	2	3	3	3	2	5	2.85714	4	4	4	12																1	4	5	4	3	2	4	2	3	3	2	3	5	4	4	4	3	3	3	3	3	2
survey_id 1201	4	1	3	1	1	2	2	2	2	4	4	10	7	7	7	7	7	7	7	7	7	7	7	7	7	7	98	4	1	5	1	5	4	5	2	2	5	5	4	5	5	4	5	4	4	2	4	5	5
survey_id 1099	1	1	1	1	4	2	2	1.71429	2	2	3	7	7	7	7	7	7	7	7	7	7	6	6	7	7	7	96	4	5	5	1	3	1	5	4	3	5	2	3	5	5	5	2	2	4	4	3	2	4
survey_id 1210	5	4	3	2	1	5	4	3.42857	2	2	3	7	7	7	7	7	7	7	7	7	7	5	7	7	7	7	96	3	1	5	3	4	2	4	5	4	5	4	5	5	3	4	4	3	1	4	5	4	3
survey_id 1082	1	2	1	1	2	2	2	1.57143	3	2	2	7	6	6	6	7	6	6	7	6	7	7	7	7	7	7	92	3	2	4	1	4	4	4	3	2	5	4	3	4	3	4	3	4	3	3	4	3	4
survey_id 1861	2	2	2	2	4	2	3	2.42857	3	3	3	9	7	7	6	6	6	6	6	5	7	6	7	6	7	7	89	3	3	4	2	4	2	3	3	2	4	4	4	4	3	3	3	3	3	2	4	2	4
survey_id 1221	1	2	3	2	3	1	3	2.14286	3	3	4	10	6	6	6	6	7	7	6	7	6	6	6	6	6	6	87	4	2	5	1	5	2	3	5	2	5	4	4	5	3	4	3	2	5	1	4	3	4
survey_id 1445	2	1	2	2	3	3	4	2.42857	3	3	3	9	6	6	7	7	6	6	6	6	6	6	6	5	5	6	84	3	5	4	2	4	2	3	4	2	4	3	4	4	2	3	2	3	4	2	3	2	4
survey_id 1458	3	4	2	2	3	2	2	2.57143	3	3	3	9	7	7	3	6	6	6	7	6	7	6	6	5	6	6	84	3	2	5	4	5	2	4	4	4	5	4	5	5	5	5	4	3	4	3	3	2	3
survey_id 1129	3	4	4	3	2	2	4	3.14286	3	3	3	9	5	6	6	6	6	6	6	6	6	6	6	6	6	6	83	3	3	4	3	4	4	3	3	3	3	3	3	4	3	4	4	3	3	4	3	3	3
survey_id 1668	3	3	3	3	3	3	3	3	3	2	3	8	6	6	6	6	6	6	6	6	6	4	5	5	5	5	78	5	4	5	3	4	2	5	5	4	4	4	3	4	4	4	3	3	5	4	4	2	2
survey_id 1838	4	1	1	1	4	2	2	2.14286	3	3	3	9	6	6	5	4	5	6	5	5	7	6	5	5	6	5	76	2	2	4	1	5	2	4	2	2	5	4	3	4	3	3	4	3	2	2	4	3	4
survey_id 1407	4	4	4	4	5	3	4	4	2	2	3	7	7	5	5	6	5	5	4	5	4	6	4	6	6	5	73	3	3	4	1	3	3	3	3	4	3	3	5	4	4	3	3	3	4	3	3	3	3
survey_id 2000	1	3	3	3	4	4	3	3	2	2	3	7	5	5	3	7	5	3	4	5	3	3	3	7	4	5	62	4	2	4	4	4	1	4	2	4	5	1	2	4	5	5	2	5	4	5	5	2	4
survey_id 1739	1	1	1	1	1	1	1	1	2	1	3	6																5	2	4	4	4	4	3	2	2	5	4	5	4	4	4	4	4	2	4	4	4	2
survey_id 1344	1	1	5	1	3	1	3	2.14286	4	4	4	12	7	7	6	7	7	7	7	7	7	7	7	7	7	7	97	4	1	5	5	5	5	5	2	1	5	5	1	5	4	5	5	5	2	1	5	5	3
survey_id 1200	3	3	1	1	5	4	4	3	3	3	3	9	7	7	7	7	7	7	7	7	7	7	7	6	7	7	97	1	1	5	1	1	2	2	2	1	5	5	5	5	4	5	4	5	5	1	5	5	5
survey_id 1337	3	3	2	3	2	3	4	2.85714	3	4	4	11	7	7	7	7	7	7	7	7	7	6	7	7	6	7	96	4	4	5	1	4	2	3	5	2	4	4	5	5	3	4	3	2	5	3	3	2	3
survey_id 1326	5	5	4	4	5	3	4	4.28571	2	1	3	6	7	7	7	5	7	7	7	6	7	7	7	7	7	7	95	5	1	5	4	5	5	5	1	2	5	4	2	5	5	4	4	3	5	5	5	5	4
survey_id 1571	2	2	1	1	2	2	2	1.71429	4	3	1	8	7	7	6	7	6	7	7	7	7	7	7	6	6	7	94	2	2	5	3	5	2	4	5	1	5	2	5	4	1	5	5	4	5	3	5	3	2
survey_id 1064	4	4	3	1	3	3	3	3	2	2	3	7	7	6	5	7	5	7	7	7	7	7	7	7	7	7	93	4	1	5	3	5	2	5	4	4	5	4	3	4	4	5	4	4	2	3	4	3	1
survey_id 1679	3	4	4	3	4	3	2	3.28571	3	3	3	9	7	7	5	6	7	7	7	7	7	6	6	6	6	7	91	4	2	4	1	3	3	4	2	3	4	5	3	5	4	3	4	4	4	3	3	3	4
survey_id 1140	4	4	5	5	3	2	4	3.85714	4	3	3	10	6	7	3	7	7	7	7	6	5	6	6	7	7	7	88	2	2	4	2	4	4	5	4	2	5	3	3	5	4	4	5	4	4	4	5	4	4
survey_id 1798	2	2	2	2	3	3	3	2.42857	3	3	3	9	6	6	6	6	6	6	7	6	6	7	5	6	7	6	86	2	2	4	2	3	3	4	3	2	5	5	4	5	2	3	3	3	4	4	4	4	3
survey_id 1578	5	3	4	3	3	3	3	3.42857	3	3	3	9	6	6	5	6	7	7	6	6	7	6	6	6	6	6	86	3	2	4	1	4	4	3	3	2	5	5	4	4	3	3	4	2	2	2	4	4	4
survey_id 1334	4	4	4	3	5	3	2	3.57143	2	2	2	6	7	7	6	6	6	6	6	6	6	6	6	6	6	6	86	2	3	5	1	4	2	4	2	2	4	4	2	4	4	4	4	4	4	3	4	3	4
survey_id 1037	4	3	4	4	4	4	4	3.85714	3	3	4	10	7	7	7	7	5	6	6	5	6	5	6	5	6	6	84	4	4	4	1	2	1	4	3	2	5	3	4	4	4	4	3	3	3	4	4	2	3
survey_id 1885	4	5	5	5	5	4	5	4.71429	1	1	1	3	7	7	3	5	5	6	6	6	6	7	6	7	7	6	84	5	1	5	4	5	1	5	2	5	4	3	2	5	5	5	2	2	5	5	4	5	4
survey_id 1081	3	4	4	4	3	2	4	3.42857	3	3	3	9	6	6	6	6	6	6	5	5	6	6	6	7	6	6	83	3	2	4	2	4	4	4	4	2	4	3	4	4	3	3	4	3	4	3	3	4	3
survey_id 1290	3	4	3	2	3	3	2	2.85714	2	3	3	8	6	6	6	6	6	6	5	6	6	6	6	6	6	6	83	4	1	5	1	4	5	3	4	2	5	4	4	4	3	3	4	4	4	2	4	3	4
survey_id 1283	2	3	2	2	4	2	2	2.42857	3	3	3	9	5	7	4	7	6	6	6	5	7	4	6	5	7	5	80	2	3	4	5	5	2	4	3	3	5	2	5	5	3	5	3	2	3	3	5	2	2
survey_id 1106	3	4	3	2	4	2	3	3	3	3	3	9	6	6	5	6	6	6	5	5	6	6	6	5	6	6	80	4	2	4	2	5	4	4	2	2	5	4	3	4	4	4	3	4	3	2	4	4	3
survey_id 1291	3	3	2	2	2	2	2	2.28571	2	2	3	7	6	6	5	6	6	5	6	5	6	6	6	6	5	6	80	3	3	4	1	4	2	4	4	3	4	4	4	4	4	4	3	3	2	4	4	2	3
survey_id 1314	2	5	4	3	3	2	4	3.28571	2	1	2	5	6	6	5	6	5	5	6	5	6	6	5	5	7	5	78	4	5	3	4	3	1	4	4	3	4	2	3	2	4	4	1	3	4	3	4	1	4
survey_id 1377	3	5	4	2	5	5	3	3.85714	2	1	2	5	6	6	4	6	6	6	6	5	5	6	6	5	6	5	78	4	4	3	4	5	1	4	3	2	4	3	4	4	4	4	3	3	2	4	3	1	3
survey_id 1830	2	4	1	1	2	2	2	2	1	1	3	5	5	6	5	5	6	6	6	3	6	5	6	6	6	6	77	3	1	5	5	3	2	4	2	4	4	2	2	4	4	4	2	4	2	4	4	1	4
survey_id 1055	2	3	4	2	3	3	3	2.85714	2	2	2	6	5	5	5	5	5	5	5	6	6	6	5	5	5	5	73	3	3	3	3	4	4	4	4	3	4	3	4	4	2	4	3	3	3	3	3	3	4
survey_id 1327	5	4	4	4	4	3	2	3.71429	2	2	2	6	5	7	3	4	6	5	5	5	6	4	5	6	4	6	71	3	2	4	4	5	3	5	2	4	5	4	4	4	4	5	3	4	1	5	5	3	3
survey_id 1170	1	3	3	2	3	4	2	2.57143	3	2	2	7	6	3	2	4	5	5	7	6	2	4	5	6	3	6	64	3	5	5	5	4	2	3	3	3	4	3	3	3	4	3	3	3	3	4	3	2	4
survey_id 1454	2	4	5	3	5	5	5	4.14286	2	4	4	10																2	3	5	3	5	3	4	3	2	5	4	3	4	3	3	2	3	2	3	4	3	4
survey_id 1083	2	2	4	2	3	2	4	2.71429	3	3	3	9																4	2	4	2	4	3	4	2	2	5	4	4	4	2	3	3	4	4	2	5	3	4
survey_id 1164	2	2	2	2	3	2	2	2.14286	2	3	3	8																4	2	4	1	4	3	3	4	2	5	3	5	4	2	3	3	3	3	1	4	3	4
survey_id 1814	2	2	3	2	2	2	3	2.28571	2	2	3	7																3	3	3	1	3	3	4	3	3	4	3	4	4	3	3	3	3	3	1	3	3	3
survey_id 1203	4	4	3	3	4	2	2	3.14286	1	2	3	6																2	3	5	4	5	1	4	2	4	5	4	4	5	4	5	4	4	5	4	4	2	2
survey_id 1348	1	1	4	4	4	1	4	2.71429	2	2	2	6	7	7	7	7	7	7	7	7	7	6	6	7	7	7	96	4	2	5	3	3	2	5	3	2	5	5	4	5	3	4	4	3	4	2	3	2	4
survey_id 1241	4	1	3	2	2	2	2	2.28571	3	4	4	11	7	7	6	7	7	7	7	6	7	7	7	7	6	7	95	4	1	5	1	4	2	4	5	2	5	4	5	5	4	5	4	4	5	2	4	4	4
survey_id 1766	4	2	3	2	2	4	3	2.85714	3	3	3	9	7	7	7	7	7	7	7	5	7	6	7	7	7	7	95	4	2	5	3	4	4	5	2	3	3	2	1	5	4	5	4	3	3	4	4	4	4
survey_id 1450	2	1	1	1	5	1	1	1.71429	2	3	2	7	7	7	7	4	7	7	7	7	7	7	7	7	7	7	95	2	2	5	1	4	3	5	4	2	4	4	3	5	5	4	4	2	4	4	4	4	5
survey_id 1379	3	4	3	2	3	2	2	2.71429	2	2	3	7	7	7	4	7	7	7	7	7	7	7	7	7	7	7	95	4	3	5	1	4	3	4	5	3	5	4	4	5	4	4	3	3	5	3	4	3	3
survey_id 1094	2	2	2	1	1	1	2	1.57143	3	3	3	9	6	7	7	6	6	7	7	7	7	6	6	7	7	7	93	4	2	4	2	4	4	4	4	2	4	4	4	4	3	4	4	4	4	3	4	3	4
survey_id 1846	4	4	4	4	3	2	4	3.57143	3	3	3	9	6	7	5	7	7	7	7	7	7	7	7	5	7	7	93	3	1	5	1	5	5	4	5	4	5	5	5	5	4	4	4	4	5	2	3	5	3
survey_id 1115	1	1	1	2	2	1	1	1.28571	3	4	4	11	7	7	6	7	6	7	6	7	7	6	6	6	7	7	92	3	2	4	1	4	2	4	4	2	4	4	5	5	3	4	3	3	3	3	4	2	4
survey_id 1359	1	1	4	2	2	4	5	2.71429	2	3	3	8	7	7	7	7	7	7	7	3	7	7	7	7	5	7	92	3	3	3	4	5	4	4	2	2	5	3	4	2	3	5	4	4	1	2	5	3	5
survey_id 1610	2	2	2	1	2	2	1	1.71429	4	4	4	12	7	7	5	7	7	6	7	6	7	6	6	6	6	6	89	3	2	4	1	5	3	5	2	1	5	4	3	5	3	4	4	3	3	1	3	3	4
survey_id 1425	5	4	3	2	3	3	2	3.14286	3	3	3	9	5	6	5	6	7	7	7	6	7	7	6	6	7	6	88	4	1	4	2	5	5	4	2	4	5	4	4	5	5	4	4	4	2	3	5	5	4
survey_id 1391	1	3	4	4	1	4	2	2.71429	1	2	3	6	7	7	6	6	6	6	6	6	6	7	6	6	6	6	87	4	1	4	1	4	4	4	4	2	4	4	4	4	2	3	4	4	2	3	3	4	4
survey_id 1592	4	3	4	3	3	3	3	3.28571	3	4	3	10	7	6	6	5	7	7	7	4	6	7	5	7	6	6	86	4	1	5	2	5	3	5	3	2	5	5	4	5	4	5	5	3	4	3	4	4	4
survey_id 1857	3	4	1	1	1	1	1	1.71429	4	4	4	12	7	7	6	6	5	6	6	7	6	6	6	6	5	6	85	4	1	4	4	2	4	4	2	4	5	5	4	5	5	2	4	3	2	2	2	5	4
survey_id 1876	4	2	1	2	4	1	1	2.14286	4	3	4	11	7	7	3	6	6	6	6	3	6	7	7	7	7	7	85	2	1	4	1	5	5	5	1	2	5	5	1	5	5	5	5	5	2	1	5	5	4
survey_id 1347	4	2	3	1	4	3	3	2.85714	2	3	3	8	6	7	6	6	6	6	6	6	6	6	6	5	7	6	85	2	3	3	1	4	2	4	3	2	5	4	4	4	3	4	4	4	2	2	4	2	4
survey_id 1719	2	3	2	1	4	3	2	2.42857	2	3	2	7	6	7	4	7	5	7	6	5	7	5	7	6	7	6	85	2	3	5	4	5	2	3	4	4	5	3	4	5	4	5	3	2	3	3	5	3	2
survey_id 1230	1	4	1	1	1	1	1	1.42857	2	1	3	6	7	5	6	5	6	6	7	7	7	4	4	5	7	7	83	1	4	4	4	4	2	2	2	3	5	2	5	4	4	4	2	5	2	2	4	2	3
survey_id 1397	2	2	2	2	4	4	4	2.85714	1	2	3	6	6	6	5	6	4	6	6	6	6	6	6	6	6	6	81	4	3	5	2	5	2	4	4	3	4	3	4	4	4	4	3	3	3	4	4	2	2
survey_id 1270	4	3	4	2	3	2	4	3.14286	3	3	3	9	4	5	5	6	6	6	6	6	6	6	6	6	6	6	80	3	2	3	1	4	3	4	2	1	4	4	3	4	4	4	4	4	3	2	4	5	4
survey_id 1499	5	4	4	3	4	5	3	4	3	3	3	9	6	6	5	5	6	6	6	6	6	6	5	6	5	6	80	3	4	5	3	4	2	4	4	4	5	4	4	5	5	5	4	3	5	5	3	2	2
survey_id 1870	3	3	2	3	4	3	3	3	2	2	3	7	6	6	5	4	6	6	6	4	6	6	6	7	6	6	80	3	1	4	4	4	2	5	3	3	5	3	4	5	4	3	3	3	4	4	4	2	4
survey_id 1267	2	3	1	2	2	2	4	2.28571	2	3	3	8	6	6	5	5	6	6	6	5	6	6	5	6	6	5	79	3	2	4	2	5	2	4	4	2	5	3	4	4	3	4	4	4	4	2	4	4	4
survey_id 1067	3	2	2	2	4	4	4	3	3	1	3	7	6	6	6	6	6	5	5	5	5	6	5	6	6	6	79	4	2	4	4	4	4	4	2	2	5	4	4	5	4	3	3	4	4	2	4	4	4
survey_id 1654	5	3	3	3	2	3	4	3.28571	2	2	3	7	7	6	4	4	6	7	5	5	6	6	5	7	5	6	79	4	3	5	1	5	3	4	4	4	4	4	5	5	2	4	4	2	5	4	5	3	4
survey_id 1402	4	3	2	3	5	3	4	3.42857	2	2	3	7	6	6	4	5	6	7	6	6	5	6	5	7	5	5	79	3	2	5	3	4	2	5	4	2	5	4	3	5	4	5	5	4	4	2	3	3	4
survey_id 1556	4	3	2	3	3	2	3	2.85714	3	3	3	9	6	5	5	5	5	7	4	6	7	7	5	5	5	6	78	2	1	3	1	4	4	3	3	2	5	4	4	4	3	3	4	4	3	2	5	4	3
survey_id 1400	5	4	2	2	3	4	2	3.14286	3	2	3	8	6	6	6	5	5	6	6	4	5	6	5	6	6	6	78	4	4	4	4	5	2	3	2	2	5	3	4	4	4	5	3	4	2	3	4	2	4
survey_id 1389	3	2	2	2	4	2	3	2.57143	2	3	3	8	6	6	4	6	6	6	4	5	6	6	5	6	6	5	77	3	2	4	1	4	4	1	4	4	4	4	5	5	4	4	4	3	4	3	4	4	4
survey_id 1133	2	2	1	1	2	3	5	2.28571	2	3	2	7	6	5	5	5	6	6	6	5	5	5	5	6	6	6	77	3	2	4	2	4	2	2	3	2	4	3	5	4	2	2	3	4	4	3	3	3	3
survey_id 1213	3	3	4	4	3	4	3	3.42857	2	1	2	5	6	6	3	5	5	6	6	5	5	7	6	5	6	5	76	4	2	4	2	4	2	4	5	3	4	4	5	5	5	4	4	4	5	4	4	2	4
survey_id 1494	4	3	2	2	1	3	3	2.57143	2	1	1	4	6	5	3	5	6	5	7	6	4	6	5	6	6	6	76	4	1	4	3	3	3	4	4	4	4	3	4	4	4	3	3	3	2	4	4	3	4
survey_id 1483	3	4	4	2	1	1	3	2.57143	3	2	3	8	5	6	4	5	5	6	5	6	6	6	5	5	5	5	74	2	3	5	3	4	3	3	4	3	4	3	4	4	4	4	3	3	4	4	4	3	4
survey_id 1345	4	3	4	3	2	4	4	3.42857	2	3	3	8	4	5	6	5	5	5	5	6	5	6	5	5	6	5	73	5	3	3	2	5	2	3	2	2	5	4	4	3	3	4	3	3	2	2	2	3	3
survey_id 1627	3	4	3	2	2	2	3	2.71429	2	2	2	6	7	4	5	6	5	5	5	5	6	6	4	5	5	5	73	3	3	3	2	1	2	3	3	2	2	3	5	3	2	3	3	4	4	3	3	2	4
survey_id 1259	1	1	1	1	1	1	1	1	3	3	3	9	6	5	5	5	6	5	4	5	7	6	4	6	1	6	71	2	3	4	3	5	3	4	3	3	5	3	5	5	3	4	3	3	3	3	5	3	3
survey_id 1545	3	4	3	3	2	3	3	3	2	2	3	7	6	6	6	4	5	5	5	4	6	4	4	5	5	5	70	4	4	4	3	2	2	4	3	3	4	3	4	4	4	3	2	3	2	4	3	2	3
survey_id 1229	2	2	2	1	2	1	1	1.57143	2	1	3	6																4	1	1	1	5	1	5	2	2	5	4	3	5	4	5	5	4	5	2	5	1	4
survey_id 1271	2	2	3	2	3	2	2	2.28571	1																			3	3	4	3	3	3	4	4	2	3	4	4	4	4	4	4	4	4	4	4	2	4
survey_id 2025	1	2	3	3	4	3	2	2.57143	3	3	3	9	7	7	7	7	7	7	7	7	7	7	7	7	7	7	98	5	1	1	5	2	1	1	1	2	3	1	5	2	5	5	5	5	5	2	3	2	5
survey_id 1555	4	3	2	3	2	2	2	2.57143	1	2	3	6	7	7	6	7	7	7	7	7	7	7	7	7	7	7	97	3	2	5	1	5	2	4	4	3	5	5	4	5	3	4	4	3	5	4	5	3	4
survey_id 1137	1	2	2	1	3	2	1	1.71429	3	2	4	9	7	7	5	7	7	7	7	7	7	7	7	7	7	7	96	4	1	5	1	5	5	4	2	3	5	5	3	4	4	5	5	5	2	3	5	5	4
survey_id 1045	3	2	3	4	5	2	1	2.85714	3	3	3	9	7	7	7	7	7	7	7	6	6	6	7	7	7	7	95	2	5	5	1	4	5	3	4	1	4	2	5	5	4	4	2	3	5	2	3	5	3
survey_id 1476	2	1	2	1	1	1	2	1.42857	3	3	3	9	7	7	6	7	7	7	7	6	7	7	6	6	7	7	94	4	1	2	5	2	1	2	2	1	5	5	3	5	3	4	5	5	2	1	5	5	5
survey_id 1904	3	2	2	1	2	2	2	2	1	3	3	7	6	7	6	6	6	6	7	7	7	7	6	7	7	7	92	2	2	5	1	4	2	4	5	1	5	4	5	5	2	4	5	4	5	1	4	3	4
survey_id 1305	4	2	2	4	4	2	4	3.14286	3	3	4	10	7	7	6	6	6	7	6	5	6	6	6	7	7	7	89	2	2	5	2	5	2	4	2	4	4	4	4	5	4	4	5	3	2	4	4	1	4
survey_id 1366	2	3	3	4	4	2	5	3.28571	2	3	3	8	7	7	5	5	6	6	7	7	7	7	6	6	6	6	88	4	2	4	1	3	4	4	2	2	4	4	3	4	3	3	3	3	4	2	3	2	4
survey_id 1472	5	3	4	2	1	2	2	2.71429	4	4	4	12	7	7	6	7	4	6	5	6	7	7	7	5	6	7	87	3	5	4	1	4	1	4	2	2	4	2	5	5	5	4	3	3	5	4	3	1	5
survey_id 1772	2	3	2	2	3	2	2	2.28571	3	3	3	9	7	6	5	6	6	6	6	6	7	6	6	6	7	6	86	3	3	4	2	4	2	4	4	3	5	4	4	5	3	3	4	3	4	3	3	2	3
survey_id 1613	3	4	1	2	4	2	2	2.57143	2	3	3	8	6	7	6	6	7	6	6	6	6	6	6	6	6	6	86	4	1	5	1	5	4	5	2	3	4	3	4	5	4	4	4	4	4	2	4	4	4
survey_id 1175	1	1	1	2	3	1	4	1.85714	2	3	2	7	6	6	6	6	6	7	6	7	6	7	5	6	6	6	86	2	2	5	1	4	3	4	2	1	5	4	4	5	2	3	4	4	4	2	4	4	4
survey_id 1076	3	1	2	2	3	3	2	2.28571	2	3	3	8	6	6	6	6	6	6	6	6	6	7	6	6	6	6	85	3	1	5	1	4	4	4	5	2	4	4	5	5	2	2	3	4	5	1	5	5	2
survey_id 1328	2	2	3	2	3	3	4	2.71429	2	3	3	8	7	6	4	6	5	6	6	5	6	7	7	7	6	7	85	3	1	4	2	5	3	4	3	2	5	4	4	4	3	4	4	4	3	1	4	3	3
survey_id 1883	2	2	2	2	2	4	2	2.28571	3	3	3	9	6	6	6	6	6	6	6	5	7	6	6	6	6	6	84	2	3	4	2	3	2	4	3	3	5	4	4	4	3	3	3	4	3	3	4	3	3
survey_id 1414	2	2	2	3	4	2	3	2.57143	3	3	3	9	6	6	7	7	6	5	5	6	6	6	6	6	6	6	84	4	3	5	1	3	3	5	2	1	3	5	3	4	2	2	3	4	4	1	4	3	4
survey_id 1336	4	3	4	2	5	3	3	3.42857	3	2	3	8	5	7	4	6	6	7	5	6	6	7	7	5	7	6	84	4	1	4	2	4	4	4	3	4	5	4	2	5	5	4	5	4	4	4	4	4	4
survey_id 1240	1	2	2	1	3	3	2	2	2	1	3	6	7	6	6	6	6	6	6	6	6	6	6	6	5	6	84	1	3	4	3	4	2	4	2	2	5	4	4	5	3	4	3	4	2	2	3	1	4
survey_id 1448	1	3	2	2	2	2	3	2.14286	3	3	3	9	6	6	5	6	6	6	6	6	6	6	6	6	6	6	83	4	2	4	2	4	2	4	4	3	5	4	4	5	4	4	4	4	4	4	4	2	4
survey_id 1097	4	2	2	1	4	4	4	3	2	2	3	7	6	6	5	5	5	6	6	6	5	5	5	6	6	6	78	3	4	4	4	4	1	4	2	2	4	3	5	4	4	4	2	4	2	4	3	1	4
survey_id 1319	3	3	3	3	3	3	3	3	3	3	3	9	4	5	5	6	5	5	5	5	5	5	6	6	6	6	74	3	2	4	1	4	5	4	4	2	4	4	3	4	3	4	4	3	3	3	4	3	4
survey_id 1117	3	3	3	3	3	4	3	3.14286	1	1	2	4	6	6	5	4	5	5	5	5	6	4	5	6	6	6	74	4	4	4	4	5	1	4	4	3	5	4	4	5	4	4	2	3	4	4	4	1	3
survey_id 1189	2	4	4	4	3	3	3	3.28571	3	3	3	9	5	6	5	5	5	5	5	4	5	5	5	5	7	6	73	2	4	3	1	4	3	4	3	3	4	3	4	4	2	4	4	4	3	2	4	3	4
survey_id 1136	4	3	3	3	1	4	2	2.85714	3	2	3	8	7	5	4	4	4	6	4	5	5	5	6	6	6	6	73	4	3	5	2	5	3	2	3	3	5	3	4	4	3	5	3	4	4	3	4	3	4
survey_id 1239	3	3	4	4	4	3	4	3.57143	1	2	3	6	5	6	6	6	5	5	5	5	5	6	5	5	4	5	73	4	3	4	4	3	2	3	4	2	4	3	4	4	4	2	2	4	4	2	4	2	4
survey_id 1854	1	4	4	3	2	2	2	2.57143	4	4	4	12	6	7	2	5	5	5	3	3	5	5	5	7	6	5	69	4	5	4	2	2	2	5	4	4	5	5	2	5	4	3	4	2	3	3	4	3	5
survey_id 1179	2	3	3	2	2	2	2	2.28571	2	2	2	6	5	6	4	4	5	4	5	4	6	6	6	4	4	6	69	2	1	3	3	5	4	3	2	3	5	4	4	3	3	4	4	4	2	3	5	4	4
survey_id 1700	2	3	3	3	3	3	4	3	2	2	2	6	5	5	4	5	3	5	5	5	5	5	5	5	6	5	68	1	4	4	2	4	2	3	4	4	4	3	5	4	3	3	3	3	3	4	3	2	3
survey_id 1635	3	4	3	3	3	4	4	3.42857	1	1	3	5	5	5	3	5	3	5	5	5	5	5	4	5	5	5	65	3	4	4	4	2	2	4	4	5	4	3	5	4	4	4	3	3	4	4	4	2	3
survey_id 1157	4	4	2	3	1	4	4	3.14286	3	1	3	7	6	6	5	6	2	2	5	2	2	5	3	4	5	5	58	3	4	2	4	2	2	3	2	2	4	2	4	4	4	2	2	4	2	3	4	2	4
survey_id 1656	2	1	1	1	4	1	1	1.57143	4	4	4	12	7	7	7	7	7	7	7	7	7	7	7	7	7	7	98	4	1	5	1	5	4	5	2	2	5	5	4	5	3	5	5	5	2	3	5	4	4
survey_id 1013	4	2	3	4	2	3	4	3.14286	3	3	3	9	7	7	7	7	7	7	7	7	7	7	7	7	7	7	98	4	4	5	1	5	2	4	2	2	5	4	2	5	4	5	4	4	4	1	5	2	5
survey_id 1505	1	1	1	1	1	2	1	1.14286	3	3	3	9	7	7	6	7	7	7	7	7	7	7	7	7	7	7	97	2	1	5	2	5	2	5	3	2	5	4	4	5	5	5	5	5	2	4	5	2	4
survey_id 1264	2	2	2	2	4	1	2	2.14286	3	3	3	9	7	7	6	7	7	7	7	7	7	7	6	7	7	7	96	1	2	5	1	5	2	5	4	1	5	5	5	5	4	4	5	1	5	5	4	2	5
survey_id 1614	4	4	5	4	5	4	5	4.42857	4	4	4	12	7	7	5	6	7	7	7	7	7	7	7	7	7	7	95	4	1	5	1	4	5	4	5	4	4	4	5	5	4	4	4	2	5	3	3	5	4
survey_id 1376	3	3	2	2	3	1	2	2.28571	2	3	3	8	7	7	5	6	6	7	7	7	7	7	6	7	7	7	93	2	2	4	1	3	2	4	5	3	4	3	5	5	4	3	3	4	3	4	3	4	3
survey_id 1042	2	2	3	2	4	3	2	2.57143	3	3	3	9	6	7	7	7	7	6	7	7	6	7	6	7	6	6	92	4	1	5	1	5	5	4	4	1	2	4	4	5	3	4	4	5	4	4	5	4	4
survey_id 1813	1	2	2	2	3	2	3	2.14286	3	3	4	10	7	6	7	6	6	6	6	5	6	7	7	7	7	7	90	3	2	4	1	4	3	4	3	2	5	4	4	4	3	3	3	4	3	2	4	3	4
survey_id 1749	2	3	2	3	2	4	4	2.85714	3	3	4	10	7	6	6	6	6	6	7	5	7	6	6	7	7	7	89	2	1	3	3	5	4	4	3	1	5	4	5	4	4	3	4	3	1	1	4	4	3
survey_id 1503	4	3	3	3	5	3	3	3.42857	3	3	3	9	6	6	6	6	6	6	7	6	7	6	6	7	7	7	89	3	2	5	4	5	2	5	4	3	5	3	3	5	5	5	5	5	4	2	3	3	4
survey_id 1664	2	2	5	4	5	2	5	3.57143	1	2	3	6	7	7	5	7	5	7	7	5	7	7	5	7	7	5	88	4	1	5	1	3	4	4	4	3	5	5	4	5	3	3	5	4	5	3	4	5	5
survey_id 2004	3	4	4	4	5	3	5	4	0	0	0	0	6	7	3	6	5	7	6	6	7	7	7	7	7	6	87	3	1	4	2	5	5	5	4	3	5	4	4	4	4	5	5	5	5	4	5	4	4
survey_id 1693	1	1	2	2	3	2	1	1.71429	3	3	4	10	7	5	7	7	7	5	5	3	6	6	6	7	6	7	84	4	5	5	1	5	1	4	5	1	5	4	5	4	2	4	2	2	2	4	2	1	2
survey_id 1110	3	2	3	2	4	2	3	2.71429	3	3	3	9	6	6	6	6	6	6	6	5	7	6	6	6	6	6	84	3	2	4	4	4	4	4	3	2	5	4	4	4	2	4	4	4	4	3	4	4	4
survey_id 1636	1	4	3	3	1	3	4	2.71429	2	3	3	8	6	6	6	6	6	6	6	6	6	6	6	6	6	6	84	2	3	4	1	4	3	4	4	2	4	4	4	4	4	4	4	4	4	3	4	2	4
survey_id 1840	3	4	3	2	2	3	4	3	2	2	3	7	6	6	4	6	6	7	7	6	6	5	6	6	7	6	84	4	2	5	2	3	3	4	2	3	4	4	4	5	4	4	3	4	4	3	3	3	3
survey_id 1705	2	3	3	3	3	2	3	2.71429	3	2	3	8	6	6	6	6	6	6	6	6	6	5	6	6	6	6	83	4	4	4	2	3	2	4	4	3	5	4	4	4	3	3	3	3	4	3	4	2	3
survey_id 1875	3	2	2	3	2	2	3	2.42857	3	3	3	9	6	6	6	6	6	6	5	6	6	6	5	6	6	6	82	3	2	4	2	4	2	4	3	2	3	3	4	4	2	3	4	4	4	2	4	3	4
survey_id 1056	4	4	3	3	2	2	3	3	2	2	2	6	6	6	5	6	5	5	6	6	6	6	6	6	6	6	81	4	3	5	2	3	5	4	5	2	3	4	4	5	3	3	4	2	5	4	3	4	4
survey_id 1763	3	3	3	3	3	3	2	2.85714	3	3	3	9	6	5	5	5	5	5	5	4	5	6	6	6	5	5	73	4	2	3	4	2	4	4	3	3	3	3	4	3	3	2	3	4	4	3	2	3	4
survey_id 1518	2	2	2	2	4	2	3	2.42857	2	2	3	7	6	6	6	5	5	6	6	5	5	4	5	5	4	5	73	2	5	5	4	4	1	4	4	4	4	2	4	5	4	3	2	4	4	3	2	1	5
survey_id 1464	2	4	2	1	3	4	4	2.85714	1	2	3	6	6	6	5	3	5	7	5	5	7	7	5	5	2	5	73	2	5	3	5	4	1	5	4	2	5	3	5	4	3	4	2	5	5	3	5	1	1
survey_id 1226	1	4	2	2	3	2	4	2.57143	1	1	2	4	5	5	4	5	5	5	4	6	7	7	5	5	5	5	73	4	3	5	4	3	3	4	2	4	5	1	4	5	4	2	3	3	4	4	3	3	4
survey_id 1490	4	3	4	3	4	3	3	3.42857	2	2	3	7	5	6	5	6	5	5	5	5	5	4	5	5	5	5	71	4	4	4	3	3	2	4	4	3	4	3	4	5	4	4	2	2	5	4	2	2	3
survey_id 1121	1	1	3	4	3	3	3	2.57143	3	3	3	9	5	5	5	5	5	5	5	5	5	5	5	5	5	5	70	2	2	4	2	4	2	4	2	2	4	4	4	4	2	4	4	4	3	2	4	2	4
survey_id 1306	2	2	3	3	4	3	3	2.85714	3	3	3	9	6	4	5	5	5	5	6	4	5	5	5	6	4	5	70	3	2	4	4	4	4	4	3	2	4	3	4	4	3	3	3	3	3	2	4	3	4
survey_id 1529	2	2	2	4	2	4	3	2.71429	3	2	3	8	5	6	4	5	3	6	5	5	5	4	4	6	5	5	68	2	1	4	3	3	4	4	3	4	4	3	4	4	4	4	3	4	3	3	4	3	4
survey_id 1415	4	4	3	3	2	3	4	3.28571	1	2	3	6	6	6	5	5	3	3	4	4	5	5	4	5	6	6	67	2	3	4	3	3	2	4	4	2	4	3	4	4	3	4	3	4	4	3	4	2	4
survey_id 1508	2	3	4	3	3	3	4	3.14286	2	2	3	7	4	3	4	4	4	3	3	6	5	4	4	6	4	4	58	4	3	3	4	3	3	4	3	4	3	2	4	3	3	2	2	4	2	4	2	4	3
survey_id 1511	3	2	3	2	4	2	3	2.71429	3	3	3	9																4	2	4	1	1	2	3	2	2	4	3	4	5	2	3	3	3	4	4	3	2	5
survey_id 1657	5	4	3	4	3	1	5	3.57143	2	1	3	6																5	2	3	4	5	5	5	3	4	5	4	4	4	2	2	4	2	5	4	4	4	4
survey_id 1468	1	1	2	2	3	2	4	2.14286	3	3	3	9	7	7	7	7	7	7	7	7	7	7	7	7	7	7	98	2	2	5	1	5	3	4	5	1	5	5	5	5	2	4	4	4	3	1	4	3	3
survey_id 1907	2	1	1	1	5	1	1	1.71429	4	4	4	12	7	7	7	6	7	7	7	6	7	7	7	7	7	7	96	5	1	4	3	5	4	5	2	1	5	1	3	5	4	5	5	5	1	2	5	3	4
survey_id 1246	1	1	1	1	3	1	1	1.28571	4	4	4	12	7	7	7	7	7	7	7	7	7	7	4	7	7	7	95	1	1	5	1	5	5	3	5	1	5	4	5	5	1	3	4	4	5	1	5	5	5
survey_id 1548	3	1	1	1	1	2	1	1.42857	3	3	3	9	7	7	6	6	6	6	6	6	7	7	6	7	7	7	91	2	4	4	1	4	2	2	2	2	5	4	5	5	3	4	4	4	2	1	4	2	4
survey_id 1572	4	4	3	4	4	3	3	3.57143	3	3	3	9	6	6	6	6	6	7	6	6	7	7	7	7	7	7	91	4	1	5	2	4	2	5	4	2	5	4	1	4	4	4	4	4	4	4	4	4	5
survey_id 1588	3	2	2	2	2	2	2	2.14286	2	2	3	7	6	7	6	7	6	6	7	6	6	6	6	7	7	7	90	2	2	4	2	4	4	4	4	3	4	2	5	4	3	3	3	3	3	2	2	4	4
survey_id 1538	1	2	1	2	2	2	1	1.57143	1	3	1	5	7	6	6	6	7	6	6	7	7	6	6	7	6	7	90	1	2	5	2	4	2	5	4	2	5	5	5	5	1	2	4	2	4	2	4	4	4
survey_id 1233	3	2	2	4	1	2	4	2.57143	3	4	4	11	6	7	6	6	6	7	6	7	7	7	5	6	7	6	89	4	2	4	1	4	1	5	5	2	5	4	5	5	4	4	3	3	5	4	5	2	4
survey_id 1675	3	3	3	3	3	2	2	2.71429	1	3	3	7	7	7	6	6	6	6	6	6	6	7	6	7	7	6	89	2	1	5	3	5	5	1	2	2	5	5	5	5	5	2	5	5	1	4	4	5	4
survey_id 1534	2	3	3	3	3	2	4	2.85714	4	3	4	11	7	6	6	6	6	7	7	6	6	6	6	7	5	7	88	2	2	3	3	4	5	5	3	2	5	4	5	3	2	3	4	4	4	3	3	5	3
survey_id 1285	1	3	3	3	5	3	3	3	3	3	3	9	7	7	6	6	6	7	5	6	7	7	6	5	7	6	88	2	3	4	1	4	2	4	4	2	5	4	5	5	3	4	4	3	4	2	4	3	4
survey_id 1426	5	2	2	2	4	5	4	3.42857	4	3	4	11	6	5	7	7	7	5	7	5	6	7	7	7	5	6	87	4	1	4	1	5	4	4	2	1	5	3	5	5	1	4	4	4	5	2	5	2	4
survey_id 1836	5	3	2	2	1	3	3	2.71429	3	3	3	9	6	7	6	6	6	6	5	5	7	7	6	7	7	6	87	4	1	5	1	4	5	5	5	1	5	4	5	5	3	4	5	4	4	1	4	4	4
survey_id 1058	2	3	3	2	2	2	4	2.57143	1	3	3	7	7	7	6	7	6	6	6	6	6	6	6	6	6	6	87	2	2	4	1	4	2	4	4	2	4	4	4	5	2	3	4	4	4	3	4	4	4
survey_id 1882	4	4	2	3	4	4	3	3.42857	2	2	2	6	7	7	4	4	6	7	7	6	6	7	6	7	7	6	87	4	1	4	4	5	5	5	2	3	4	4	3	4	4	4	5	4	4	3	4	5	5
survey_id 1192	1	1	2	1	2	2	2	1.57143	3	3	3	9	6	6	6	6	6	6	6	6	6	6	6	7	7	6	86	2	2	4	2	4	4	4	4	2	4	4	4	4	2	4	4	4	4	2	4	2	4
survey_id 1634	3	2	1	2	2	2	3	2.14286	3	3	3	9	7	7	7	7	7	7	4	6	7	7	4	5	5	6	86	1	2	5	1	4	3	4	3	2	5	4	5	4	2	3	3	4	5	1	4	3	4
survey_id 1771	4	3	3	2	3	2	3	2.85714	3	3	3	9	6	6	6	6	6	6	6	6	7	6	6	6	7	6	86	4	1	4	1	3	5	3	3	2	5	5	5	4	3	2	5	4	3	2	3	5	5
survey_id 1631	4	3	3	4	4	4	5	3.85714	1	2	1	4	7	7	5	6	4	6	6	7	7	7	6	6	6	6	86	4	1	5	3	5	2	5	5	5	5	5	4	5	2	4	5	4	5	5	5	2	4
survey_id 1440	1	1	1	1	1	1	1	1	3	3	3	9	6	6	6	6	6	7	6	6	6	5	6	7	6	6	85	3	2	5	1	5	3	4	4	2	5	4	4	5	2	4	5	4	4	1	5	4	4
survey_id 1004	1	1	1	1	3	1	2	1.42857	3	3	4	10	6	6	6	6	6	6	6	6	6	6	6	6	6	6	84	2	2	4	1	4	2	4	4	4	5	4	5	5	4	4	4	4	5	2	4	2	3
survey_id 1331	1	1	1	1	1	1	1	1	3	3	3	9	6	6	6	6	6	6	6	6	6	6	6	6	6	6	84	2	2	4	2	4	4	4	4	2	4	4	4	4	3	3	4	4	4	3	4	3	4
survey_id 1339	2	2	2	1	2	2	2	1.85714	3	3	3	9	6	6	6	6	6	6	6	6	6	6	6	6	6	6	84	2	2	4	1	4	2	4	5	3	4	5	5	4	4	4	4	4	5	2	4	4	4
survey_id 1475	3	3	2	2	3	3	3	2.71429	3	3	3	9	6	6	6	6	6	6	6	6	6	6	6	6	6	6	84	4	2	4	2	4	2	4	4	3	4	4	4	4	4	4	3	4	2	4	4	2	4
survey_id 1101	4	4	2	1	4	2	2	2.71429	2	3	3	8	6	6	6	6	6	7	7	7	6	3	5	7	6	6	84	5	2	3	3	5	3	4	2	2	5	3	4	3	3	5	3	4	2	3	5	1	2
survey_id 1533	4	4	4	2	2	3	3	3.14286	3	2	3	8	6	6	5	5	5	6	7	6	7	6	6	6	7	6	84	4	3	5	3	4	4	4	4	4	4	3	3	5	4	4	4	4	4	2	4	2	4
survey_id 1618	4	4	3	2	3	4	5	3.57143	2	2	3	7	7	7	5	5	7	7	7	5	5	4	6	7	5	7	84	4	4	5	1	4	2	4	5	2	5	4	5	5	4	3	3	3	4	2	4	2	4
survey_id 1060	4	4	5	4	5	4	4	4.28571	1	2	3	6	6	6	6	7	6	6	6	6	6	6	6	5	6	6	84	3	4	5	1	3	3	3	5	2	4	3	5	5	4	3	3	3	5	2	3	3	3
survey_id 1465	4	4	4	3	1	3	4	3.28571	3	3	4	10	6	6	6	6	5	6	6	5	6	6	6	6	6	6	82	2	2	4	1	3	4	3	4	2	4	3	5	4	2	2	3	4	4	2	4	4	4
survey_id 1632	3	4	3	2	3	2	2	2.71429	2	2	2	6	6	6	4	5	6	7	5	6	6	7	6	6	6	6	82	2	2	3	4	4	3	4	3	5	4	3	4	5	4	3	3	4	3	4	3	3	4
survey_id 1902	2	3	2	2	2	4	2	2.42857	1	2	2	5	6	6	6	5	6	5	5	7	6	6	5	6	6	6	81	4	4	5	4	4	2	5	3	4	4	2	4	5	5	4	3	3	4	5	4	2	4
survey_id 1172	2	3	4	3	3	3	3	3	2	3	3	8	6	7	4	6	5	6	6	5	6	4	6	6	7	6	80	2	3	5	1	4	4	4	4	3	5	4	5	5	4	5	4	3	4	3	4	4	3
survey_id 1301	2	4	3	3	2	2	2	2.57143	1	2	3	6	6	6	2	6	5	6	6	6	6	6	6	6	7	5	79	2	4	4	2	5	2	5	2	4	5	4	5	5	5	4	4	4	2	5	4	2	3
survey_id 1119	4	2	2	2	2	2	2	2.28571	3	3	4	10	6	6	6	6	6	4	3	3	7	7	5	7	6	6	78	4	4	2	3	5	3	5	4	4	5	3	4	4	4	5	2	3	2	4	5	2	4
survey_id 1409	1	1	3	3	4	4	4	2.85714	3	3	3	9	4	6	6	5	6	6	6	6	6	6	4	6	6	5	78	2	4	5	2	4	3	4	4	2	4	4	3	5	3	4	4	4	4	2	4	2	4
survey_id 1420	4	3	2	4	4	2	2	3	3	1	2	6	7	5	6	6	7	4	6	4	6	7	5	6	4	5	78	2	2	4	1	5	4	4	4	1	4	3	5	4	1	4	4	3	4	2	4	3	4
survey_id 1639	1	2	1	1	4	1	2	1.71429	1	2	2	5	5	6	3	5	6	6	5	6	6	6	5	6	7	6	78	2	1	5	1	3	5	4	5	4	4	4	4	5	5	4	4	2	2	5	4	4	5
survey_id 1365	3	3	3	3	5	3	4	3.42857	1	1	3	5	5	5	4	5	5	6	7	6	6	6	6	6	6	5	78	4	3	2	3	4	4	3	3	2	4	2	4	2	2	2	2	5	2	5	4	2	3
survey_id 1864	5	4	3	3	3	5	3	3.71429	3	2	3	8	5	6	5	5	5	6	6	6	5	5	5	5	5	5	74	3	2	5	4	4	1	3	5	4	4	2	5	5	2	3	3	3	5	5	4	2	4
survey_id 1908	4	2	2	3	4	3	3	3	2	2	3	7	6	6	6	5	5	5	5	3	4	5	5	6	6	6	73	5	2	5	1	5	2	2	3	2	4	3	5	5	2	3	3	4	5	1	5	3	4
survey_id 1541	3	5	3	3	4	3	5	3.71429	2	2	3	7	5	5	2	7	3	5	7	7	5	5	6	6	5	5	73	4	2	4	2	2	1	4	5	4	2	2	2	5	4	2	2	4	4	5	4	4	5
survey_id 1803	2	2	2	2	5	3	3	2.71429	3	3	3	9	6	6	6	4	5	4	5	5	4	4	5	6	5	5	70	3	2	5	2	4	3	4	2	3	4	3	4	5	3	3	3	4	4	2	2	3	4
survey_id 1796	3	3	3	3	5	4	5	3.71429	2	2	3	7	5	5	5	5	5	5	5	5	5	5	5	5	5	5	70	4	2	4	2	4	2	4	4	2	4	4	4	4	4	3	3	4	2	4	4	2	4
survey_id 1721	2	3	2	2	4	4	4	3	1	1	1	3	6	6	3	3	3	6	5	7	6	5	5	5	3	5	68	4	5	5	4	2	2	4	3	4	3	3	4	5	4	2	2	3	2	5	3	2	4
survey_id 1873	4	5	5	5	5	5	5	4.85714	1	1	1	3	6	6	3	5	3	5	6	6	5	3	3	5	5	4	65	4	5	5	3	1	2	3	4	4	2	3	4	5	5	1	1	4	5	5	1	2	2
survey_id 1515	4	3	2	2	3	3	3	2.85714	1	1	2	4	5	4	3	3	4	4	5	5	5	5	3	5	4	4	59	4	4	4	3	3	5	4	2	4	4	3	4	4	4	3	3	4	4	4	3	5	3
survey_id 1581	2	2	2	2	4	3	4	2.71429	1	3	3	7															0	5	3	4	2	4	4	4	2	2	4	3	4	4	4	4	4	4	2	2	4	4	4
survey_id 1079	2	2	3	3	3	2	2	2.42857	3	3	4	10																2	2	2	2	4	2	4	4	2	5	4	4	4	4	3	3	4	2	2	4	4	4
survey_id 1073	4	4	3	2	3	3	3	3.14286	3	3	3	9																4	2	4	1	4	2	4	5	3	4	4	4	5	3	4	4	3	4	3	4	3	4
survey_id 1122	2	3	4	4	4	3	4	3.42857	3	3	3	9																4	3	4	1	5	4	4	4	2	5	2	4	4	4	4	3	3	4	3	4	4	4
survey_id 1633	4	4	2	4	2	4	4	3.42857	1	1	3	5																4	3	5	2	5	3	5	4	3	5	4	4	5	3	5	4	4	2	3	4	4	5
survey_id 1435	1	1	5	2	4	2	2	2.42857	4	3	4	11	7	7	7	7	7	7	7	7	7	7	7	7	7	7	98	4	2	5	3	4	2	5	3	2	4	4	3	5	3	4	4	4	4	2	4	4	4
survey_id 1595	1	1	1	1	3	1	1	1.28571	2	0	0	2	7	7	7	7	7	7	7	7	7	7	7	7	7	7	98	2	3	5	1	5	2	5	5	1	5	5	5	5	1	5	4	5	5	2	4	3	5
survey_id 1711	1	1	2	1	1	2	1	1.28571	3	3	4	10	7	7	7	7	7	7	7	6	7	7	7	7	7	7	97	3	1	5	1	5	5	5	4	2	5	4	4	5	2	4	5	5	4	2	4	4	4
survey_id 1756	3	2	2	1	3	3	1	2.14286	3	3	4	10	7	7	7	7	7	7	7	7	7	6	7	7	7	7	97	2	1	4	1	4	4	5	2	2	4	5	5	5	3	3	4	4	4	2	3	4	4
survey_id 1155	3	2	3	2	5	2	5	3.14286	2	1	2	5	7	7	6	7	7	7	7	7	7	7	7	7	7	7	97	4	1	5	4	5	4	5	2	4	5	2	5	5	4	5	5	4	5	4	4	4	4
survey_id 1317	4	4	3	3	2	2	4	3.14286	4	4	4	12	7	7	7	7	7	7	7	6	6	7	7	7	7	7	96	2	3	4	1	4	4	4	4	2	4	3	5	5	2	4	4	4	4	2	4	4	4
survey_id 1257	4	5	4	3	5	1	3	3.57143	3	4	3	10	7	7	7	7	7	7	6	7	7	7	6	6	7	6	94	4	1	5	1	5	3	5	2	4	5	5	4	5	4	3	4	5	5	1	4	3	5
survey_id 1841	1	2	2	1	5	3	4	2.57143	3	3	4	10	7	7	7	7	7	7	6	6	6	6	6	7	7	7	93	3	3	4	2	5	4	5	4	2	5	4	4	5	4	4	4	4	4	2	3	2	5
survey_id 1815	1	2	4	2	1	3	3	2.28571	3	2	4	9	7	7	6	7	6	7	7	6	7	7	6	6	7	6	92	4	3	4	1	4	3	4	3	3	5	3	5	5	4	3	3	4	4	1	5	3	3
survey_id 1584	3	2	2	1	1	3	1	1.85714	3	3	4	10	6	7	5	7	6	7	6	7	7	6	6	7	7	7	91	4	1	5	2	4	5	5	5	1	5	5	4	5	4	4	4	4	5	3	3	5	5
survey_id 1597	2	3	2	2	2	2	2	2.14286	3	3	3	9	6	7	7	7	6	6	7	6	6	7	7	6	7	6	91	2	3	4	2	4	3	4	3	2	4	3	4	4	3	4	4	4	3	2	3	3	4
survey_id 1833	4	3	3	3	5	3	5	3.71429	2	2	3	7	7	6	7	6	7	7	7	6	6	7	6	6	6	7	91	2	3	5	2	4	2	4	4	3	5	2	5	5	2	4	4	4	3	2	4	2	5
survey_id 1404	1	2	1	2	4	3	4	2.42857	3	3	3	9	7	7	7	7	6	6	6	6	6	6	6	7	7	6	90	3	4	4	1	4	2	5	5	2	4	4	4	5	1	4	4	2	5	4	2	4	4
survey_id 1350	2	2	3	1	3	4	1	2.28571	3	2	3	8	7	7	5	7	6	6	7	6	7	6	6	7	7	6	90	4	4	4	1	5	1	5	1	3	5	3	5	4	4	5	4	2	2	4	5	1	5
survey_id 1862	3	4	1	1	4	1	2	2.28571	1	3	3	7	7	7	6	7	7	7	6	5	5	6	6	7	7	7	90	2	2	5	1	4	2	5	3	2	4	3	5	5	3	2	3	4	4	1	2	3	4
survey_id 1026	1	2	2	2	1	1	1	1.42857	1	1	3	5	6	7	6	7	7	6	6	7	6	7	7	5	7	6	90	4	3	4	4	3	2	5	5	2	4	5	5	4	5	1	4	4	3	2	4	2	4
survey_id 1513	3	3	3	3	4	3	4	3.28571	1	2	2	5	7	6	5	7	7	7	6	6	7	7	6	7	6	6	90	4	4	5	3	5	1	5	5	3	5	4	5	5	4	5	4	2	5	5	5	1	3
survey_id 1006	2	3	2	2	1	3	3	2.28571	3	3	3	9	6	7	6	6	5	6	6	7	7	5	6	7	7	6	87	2	3	4	1	5	3	4	4	2	5	5	4	5	2	4	4	4	4	3	4	3	4
survey_id 1758	4	3	3	2	5	1	2	2.85714	3	2	3	8	7	6	7	6	5	7	6	5	7	7	6	6	6	6	87	3	1	5	2	2	1	3	2	3	5	5	5	5	4	3	5	4	2	4	4	5	5
survey_id 1788	4	4	4	2	1	1	1	2.42857	3	2	2	7	6	6	5	6	6	6	6	4	6	7	6	7	7	7	85	3	1	5	1	4	4	5	4	3	4	4	4	4	4	4	4	4	4	3	5	4	4
survey_id 1874	2	3	3	2	4	3	3	2.85714	1	1	4	6	6	6	5	5	6	7	7	5	7	7	4	7	7	6	85	3	1	4	3	4	4	4	2	2	5	4	5	5	4	2	4	4	3	5	5	4	4
survey_id 1459	1	3	1	2	3	2	3	2.14286	3	3	3	9	6	6	6	5	6	6	7	5	6	7	6	6	6	6	84	3	3	4	4	5	2	5	5	2	5	4	3	5	4	4	4	4	2	3	4	2	4
survey_id 1361	1	1	1	3	4	3	4	2.42857	3	3	3	9	6	6	6	6	6	6	6	6	6	6	6	6	6	6	84	3	2	5	2	4	4	4	4	2	4	4	4	4	3	3	4	4	4	2	4	4	4
survey_id 1091	4	2	2	2	4	3	2	2.71429	3	3	3	9	6	6	6	6	6	6	6	6	6	5	6	6	6	6	83	4	4	2	1	5	2	5	2	2	5	4	4	5	4	5	4	5	4	2	5	2	5
survey_id 1393	1	1	4	2	1	2	3	2	3	2	3	8	6	7	6	6	6	6	6	4	6	6	6	6	6	6	83	2	1	4	2	5	4	4	4	2	5	3	4	4	3	4	4	4	4	2	4	4	4
survey_id 1167	5	4	4	5	3	3	4	4	2	3	3	8	6	6	6	6	5	6	6	6	6	6	6	6	6	6	83	4	3	5	3	4	2	4	4	2	4	3	4	5	3	4	4	4	4	4	4	2	3
survey_id 1456	2	2	2	1	4	2	2	2.14286	2	2	2	6	7	7	5	6	6	7	4	6	7	7	5	6	5	5	83	3	3	4	1	4	3	4	4	2	5	4	5	5	4	3	3	4	5	2	4	4	3
survey_id 1299	4	5	4	5	3	5	5	4.42857	2	3	3	8	6	7	5	5	5	6	6	5	6	7	6	6	6	6	82	2	3	3	2	4	2	4	2	4	4	3	5	5	5	5	3	4	3	4	5	3	4
survey_id 1356	3	3	2	3	4	3	3	3	3	3	3	9	5	6	6	6	5	6	5	6	6	6	6	6	6	6	81	4	1	5	2	4	4	5	2	2	4	4	4	5	3	4	4	4	3	2	4	4	4
survey_id 1238	4	4	2	1	5	3	2	3	2	1	2	5	7	6	5	5	5	5	5	6	6	7	6	6	6	6	81	2	4	2	3	4	2	4	4	3	4	3	4	5	2	3	3	3	4	3	3	2	4
survey_id 1802	3	4	3	2	2	3	2	2.71429	3	3	3	9	6	6	6	6	6	5	5	6	5	6	6	6	6	5	80	3	2	5	1	3	2	5	3	2	4	4	5	5	3	2	4	4	5	3	2	3	4
survey_id 1485	1	1	2	2	4	3	5	2.57143	2	2	3	7	6	6	5	6	6	6	3	6	6	6	6	6	6	5	79	3	5	5	2	5	1	5	4	4	5	3	3	5	4	5	3	3	5	5	3	1	4
survey_id 1394	4	5	4	2	4	4	5	4	1	3	3	7	6	6	3	6	5	6	6	6	6	6	5	6	6	6	79	3	4	5	1	3	1	4	2	2	4	3	4	5	4	4	3	3	2	5	3	2	5
survey_id 1442	2	2	1	1	1	1	2	1.42857	2	2	2	6	5	6	5	5	6	5	6	6	6	5	6	5	7	6	79	3	3	5	3	3	2	5	3	2	4	2	3	5	4	3	3	5	3	4	5	2	5
survey_id 1178	2	3	3	3	3	4	4	3.14286	3	2	3	8	6	6	6	6	5	5	5	5	6	6	5	5	5	6	77	3	4	4	3	3	2	4	4	3	4	3	4	4	4	3	2	3	4	4	4	2	4
survey_id 1603	4	3	3	2	2	3	3	2.85714	3	2	3	8	7	6	5	6	3	5	5	5	7	5	5	5	6	6	76	2	4	5	2	4	2	4	3	4	5	3	5	5	2	4	2	4	3	2	4	2	4
survey_id 1549	4	4	4	1	1	4	3	3	1	1	1	3	7	5	3	4	7	7	6	7	4	4	4	7	4	7	76	1	5	5	5	5	1	4	5	5	5	4	5	5	5	3	3	3	5	4	3	1	3
survey_id 1543	3	2	2	2	2	3	2	2.28571	2	1	3	6	5	5	4	4	5	5	6	5	5	5	4	6	5	5	69	3	2	4	2	4	4	4	2	4	5	5	4	5	3	3	4	4	3	4	2	4	4
survey_id 1066	3	2	2	2	2	1	1	1.85714	3	3	3	9	5	6	5	5	6	5	3	4	5	5	3	4	6	5	67	1	4	5	1	3	2	5	4	2	4	2	2	5	2	3	2	4	4	5	2	2	4
survey_id 1843	3	3	2	2	3	4	3	2.85714	2	2	3	7	5	4	5	5	4	4	4	5	6	5	4	6	6	4	67	2	2	3	3	4	3	5	3	4	5	4	4	4	4	3	3	4	3	3	4	3	4
survey_id 1353	4	4	2	2	5	1	2	2.85714	2	1	2	5	7	5	3	3	4	5	5	5	7	4	4	5	4	5	66	4	2	4	4	4	5	4	2	5	5	4	5	5	5	4	3	5	2	5	3	5	1
survey_id 1463	4	3	3	3	3	5	4	3.57143	1	0	0	1	5	5	3	3	3	4	4	5	7	4	3	7	5	4	62	4	5	5	4	3	1	4	4	5	5	4	3	4	5	3	2	4	4	5	3	1	4
survey_id 1912	2	1	1	1	2	1	2	1.42857	4	4	4	12																4	3	4	1	5	3	4	4	2	5	5	4	5	2	4	4	4	4	2	4	4	4
survey_id 1583	1	1	1	1	3	2	1	1.42857	3	2	4	9																1	3	5	4	5	4	5	5	2	5	4	5	5	3	4	3	4	5	4	4	1	3
survey_id 1247	2	5	4	4	2	2	2	3	2	3	3	8																2	5	4	2	3	2	4	4	2	5	5	4	4	2	3	4	3	4	2	3	3	2
survey_id 5190	4	3	3	3	2	4	4	3.28571	2	3	2	7																3	4	4	3	5	3	3	4	3	5	3	5	2	2	5	4	3	3	2	5	3	4
survey_id 1304	2	2	2	4	5	3	4	3.14286	2	2	2	6																3	4	4	2	4	4	4	4	3	4	4	4	4	3	4	3	3	4	3	4	4	4
survey_id 1762	3	3	2	3	4	3	4	3.14286	2	2	2	6																2	3	5	3	4	1	4	4	4	4	3	4	5	4	3	2	4	4	3	4	2	4
survey_id 1135	1	1	4	1	4	1	4	2.28571	4	4	4	12	7	7	7	7	7	7	7	7	7	7	7	7	7	7	98	4	1	5	1	5	5	5	4	1	5	5	4	5	1	5	5	4	5	1	5	5	5
survey_id 1276	3	3	3	2	2	3	3	2.71429	3	3	3	9	7	7	7	7	7	7	7	7	7	7	7	7	7	7	98	1	3	5	1	4	2	4	3	2	4	4	5	4	3	4	4	4	4	2	4	2	4
survey_id 1712	3	3	4	4	1	1	5	3	3	3	3	9	7	7	7	7	7	7	7	7	7	7	7	7	7	7	98	3	2	5	1	3	3	5	5	3	5	5	3	5	4	4	4	5	5	4	3	3	4
survey_id 1596	1	1	1	1	1	1	1	1	2	2	4	8	7	7	7	7	7	7	7	7	7	7	7	7	7	7	98	1	3	4	3	5	3	5	1	1	5	4	5	5	3	4	4	5	1	3	3	2	4
survey_id 1001	1	1	1	1	4	1	1	1.42857	4	4	4	12	7	7	7	7	7	7	5	7	7	7	7	7	7	7	96	4	1	5	1	5	4	5	2	1	5	5	5	4	1	5	5	4	4	1	5	4	4
survey_id 1714	2	2	1	2	1	1	3	1.71429	4	4	4	12	7	7	7	7	7	7	7	6	6	7	7	7	7	7	96	2	1	5	2	4	4	5	4	1	5	5	5	5	3	2	5	5	4	1	5	4	4
survey_id 1050	1	4	3	2	5	4	3	3.14286	4	4	4	12	7	7	7	7	7	7	7	7	7	6	6	7	7	7	96	2	1	5	1	5	4	5	3	1	5	5	4	5	4	5	5	5	3	2	5	4	5
survey_id 1522	4	3	2	2	5	2	2	2.85714	3	3	4	10	6	7	6	7	7	7	7	6	7	7	7	7	7	7	95	2	2	4	1	4	4	4	4	2	4	4	5	4	2	2	4	4	4	2	4	4	4
survey_id 1850	3	2	2	1	3	3	2	2.28571	3	3	3	9	7	7	7	7	7	7	7	7	7	7	7	7	7	4	95	3	1	5	1	3	5	4	5	2	5	5	5	5	4	2	4	4	5	2	3	4	4
survey_id 1753	4	2	2	1	3	3	2	2.42857					7	7	7	7	7	7	6	6	7	7	6	7	7	7	95	2	2	5	1	5	3	4	4	2	5	5	5	5	2	4	5	4	4	2	5	3	4
survey_id 1111	1	1	1	1	1	1	1	1	4	3	4	11	7	7	7	7	7	7	3	7	7	7	7	7	7	7	94	1	4	5	1	5	2	5	2	2	3	3	5	5	4	5	4	5	3	3	5	1	5
survey_id 1261	1	1	1	1	3	1	1	1.28571	3	3	3	9	6	7	6	6	6	7	7	7	7	7	7	7	7	7	94	1	1	5	1	3	5	1	3	1	5	4	5	5	1	4	4	4	5	1	5	5	5
survey_id 1773	2	3	2	2	3	1	3	2.28571	3	3	3	9	7	7	6	6	7	7	7	7	6	6	7	7	7	7	94	4	2	5	2	4	2	4	5	4	5	5	5	5	4	3	5	3	5	3	4	3	4
survey_id 1647	4	1	1	1	5	3	4	2.71429	3	3	3	9	7	7	7	7	7	7	7	5	5	7	7	7	7	7	94	3	3	4	1	5	3	5	2	2	4	4	5	5	4	4	4	4	2	2	5	2	4
survey_id 1865	2	2	2	1	2	1	3	1.85714	2	2	3	7	6	7	6	6	7	7	7	7	7	7	6	7	7	7	94	3	1	5	2	5	4	5	4	3	5	3	4	5	4	5	4	4	4	2	5	4	3
survey_id 1427	2	2	1	2	4	1	5	2.42857	4	4	4	12	6	7	7	7	7	7	7	6	6	7	6	7	6	7	93	2	1	4	1	5	4	5	3	1	5	3	5	5	1	5	5	4	2	2	4	5	4
survey_id 1223	1	1	3	1	4	1	1	1.71429	3	3	4	10	7	7	7	7	6	6	7	7	7	6	6	6	7	7	93	2	3	4	1	4	2	4	4	2	5	4	5	5	4	4	3	4	3	3	3	2	4
survey_id 1480	3	3	3	1	3	3	2	2.57143	3	2	3	8	7	7	6	7	6	6	7	6	7	6	7	7	7	7	93	3	1	5	1	4	2	4	5	2	5	4	5	5	3	4	4	4	5	2	4	3	4
survey_id 1031	3	1	3	3	5	2	3	2.85714	2	2	3	7	7	6	6	6	6	7	7	7	7	6	7	7	7	7	93	3	1	5	3	5	5	5	5	3	5	4	5	5	3	4	4	5	5	3	4	5	4
survey_id 1437	3	3	2	1	2	2	3	2.28571	2	3	3	8	7	7	6	7	6	7	6	6	7	6	6	7	7	7	92	1	2	4	1	4	4	4	3	3	5	4	5	5	3	3	3	4	3	3	4	3	3
survey_id 1553	5	5	5	4	5	4	4	4.57143	2	2	3	7	7	7	6	6	7	7	7	6	6	7	6	7	6	7	92	4	2	4	4	5	2	5	2	2	5	5	5	5	5	4	4	4	5	3	4	3	4
survey_id 1300	5	2	4	5	3	5	2	3.71429	3	3	3	9	7	6	5	6	6	7	7	6	7	7	7	7	6	7	91	4	3	4	4	5	2	4	2	2	5	5	2	5	2	5	3	5	5	2	4	2	5
survey_id 1059	1	1	1	1	1	1	1	1	2	3	3	8	7	7	6	7	7	6	7	6	6	6	6	7	6	6	90	4	4	5	1	5	2	4	3	2	4	4	4	5	4	4	4	4	4	4	5	2	5
survey_id 1132	2	4	3	4	5	4	4	3.71429	3	2	3	8	6	6	6	7	7	6	7	5	7	7	7	7	5	7	90	3	2	4	3	4	1	5	5	4	5	5	4	5	2	3	4	5	5	2	5	4	5
survey_id 1025	2	2	4	3	4	4	4	3.28571	3	4	4	11	6	6	6	7	6	6	6	6	7	7	6	7	7	6	89	3	3	4	1	3	2	5	2	2	5	4	4	5	3	3	3	4	3	1	4	3	5
survey_id 1565	2	4	3	4	5	2	4	3.42857	3	4	4	11	6	7	6	6	6	7	7	6	6	7	6	6	7	6	89	3	1	5	1	4	4	4	4	2	5	4	5	5	4	3	4	4	4	1	4	4	4
survey_id 1321	1	2	5	2	5	1	5	3	2	3	3	8	7	7	6	6	6	7	7	6	6	6	6	6	7	6	89	2	1	5	1	5	2	5	4	1	5	5	1	5	2	5	5	4	5	1	4	4	5
survey_id 1713	2	1	2	1	5	2	2	2.14286	3	3	4	10	7	7	6	5	6	7	7	6	6	6	6	7	6	6	88	4	1	5	4	4	2	5	5	2	5	4	4	5	4	4	5	4	5	2	2	4	5
survey_id 1072	1	2	5	4	5	2	4	3.28571	3	3	3	9	7	6	6	6	7	7	7	6	6	5	7	7	5	6	88	3	4	5	1	4	1	4	5	2	5	5	5	5	2	5	3	2	5	2	4	1	5
survey_id 1725	2	1	1	1	3	1	1	1.42857	2	3	3	8	6	7	5	6	7	7	7	5	6	5	6	7	7	6	87	3	1	4	1	4	5	4	3	4	5	5	3	5	3	4	5	4	2	2	3	5	5
survey_id 1642	1	1	1	1	1	1	1	1	3	3	3	9	6	6	6	7	6	6	6	6	6	6	7	5	7	6	86	2	1	5	2	4	4	4	4	2	4	4	5	5	3	4	4	5	5	3	5	4	4
survey_id 1070	2	2	2	2	2	2	3	2.14286	3	3	3	9	6	6	6	6	6	6	7	7	6	6	6	6	6	6	86	2	2	4	1	4	4	4	4	2	4	4	4	4	2	3	4	4	4	2	3	4	5
survey_id 1355	3	3	3	3	4	4	3	3.28571	1	2	3	6	6	6	5	6	5	7	7	7	6	6	6	6	7	6	86	2	3	5	2	4	2	4	5	3	5	4	5	5	3	4	3	3	5	3	4	2	3
survey_id 1582	3	2	1	2	2	3	3	2.28571	3	3	3	9	7	6	6	5	6	7	6	7	6	6	5	6	5	7	85	3	4	5	2	5	1	4	4	3	5	4	4	5	4	4	4	4	5	3	4	2	4
survey_id 1708	4	3	2	2	2	4	3	2.85714	3	3	3	9	6	6	6	6	6	6	6	6	6	6	5	7	7	6	85	3	3	4	2	3	4	4	4	2	5	4	4	5	3	4	5	4	3	2	3	4	4
survey_id 1036	1	1	3	2	3	1	1	1.71429	1	2	2	5	6	6	6	6	6	6	7	6	6	6	6	6	6	6	85	1	4	5	1	4	2	5	2	1	5	4	5	5	3	5	4	4	2	3	5	3	4
survey_id 1699	3	2	4	4	3	2	3	3	3	3	3	9	6	6	6	6	6	6	6	6	6	6	6	6	6	6	84	4	2	5	1	5	5	5	5	4	5	4	5	5	4	5	4	4	2	4	5	4	5
survey_id 1292	4	3	2	3	4	3	4	3.28571	3	2	3	8	6	6	5	6	6	6	6	6	7	6	6	6	6	6	84	4	3	4	2	4	3	4	4	4	5	4	5	5	2	4	4	4	4	3	4	3	4
survey_id 1253	2	2	2	2	2	4	2	2.28571	3	2	2	7	6	6	6	6	6	6	6	6	6	6	6	6	6	6	84	2	4	4	2	4	2	4	4	2	4	4	4	4	4	3	3	4	2	2	2	2	4
survey_id 1710	3	2	2	2	2	2	4	2.42857	1	1	1	3	6	6	6	6	6	6	6	7	7	6	6	5	5	6	84	4	5	5	1	2	1	4	4	2	5	4	5	5	4	2	2	3	5	4	2	1	4
survey_id 1774	4	4	4	3	5	2	3	3.57143	3	3	4	10	7	6	6	6	4	6	6	4	5	6	6	7	7	7	83	1	2	4	1	4	2	5	4	2	4	3	4	5	4	3	4	5	2	1	3	4	5
survey_id 1127	3	4	3	2	2	3	4	3	3	3	3	9	6	7	6	6	5	6	5	7	5	6	5	7	6	6	83	1	4	5	2	2	2	5	4	2	2	3	4	5	4	2	3	4	3	3	2	2	4
survey_id 1497	3	3	2	2	4	3	3	2.85714	2	3	3	8	7	6	6	6	5	5	6	6	6	6	6	6	6	6	83	2	4	5	1	2	1	4	2	2	4	4	5	5	2	2	2	4	4	2	4	2	4
survey_id 2014	2	4	2	4	5	3	2	3.14286	2	3	3	8	6	3	6	7	5	5	6	6	6	6	7	7	6	6	82	2	4	4	4	5	2	4	2	2	3	4	5	4	3	3	4	3	4	3	3	2	5
survey_id 1643	3	2	1	1	1	1	2	1.57143	2	2	3	7	7	6	6	5	5	5	5	5	7	7	5	7	6	6	82	2	2	5	1	4	4	5	4	2	5	4	4	5	3	3	3	4	4	3	4	4	4
survey_id 1125	3	3	2	2	2	4	2	2.57143	3	3	3	9	6	6	6	6	5	5	5	5	5	7	5	6	6	6	79	2	3	2	1	3	2	4	3	2	4	3	4	4	3	2	3	4	2	2	3	2	4
survey_id 1562	1	2	1	1	3	4	2	2	4	4	4	12	7	6	6	7	6	5	5	3	3	6	4	7	7	5	77	1	1	4	1	5	2	5	4	2	4	3	4	4	2	2	4	4	3	2	4	2	4
survey_id 1298	3	3	2	4	3	2	3	2.85714	2	1	2	5	6	6	5	5	5	5	5	5	5	5	5	6	6	5	74	3	1	4	4	5	4	5	2	4	5	4	2	4	4	4	4	4	2	5	4	4	5
survey_id 1145	1	1	2	1	1	1	1	1.14286	2	3	3	8	7	4	7	7	5	4	4	4	4	6	6	5	4	6	73	2	5	3	1	3	2	2	3	2	1	1	5	3	1	1	1	5	3	2	2	1	4
survey_id 2009	3	2	2	2	3	2	2	2.28571	2	2	2	6	5	5	5	5	5	5	5	6	6	4	3	4	5	5	68	4	5	3	3	4	1	4	2	2	5	4	5	5	2	4	1	4	2	1	4	1	5
survey_id 1048	2	1	1	1	2	2	1	1.42857	2	2	2	6	6	6	3	5	3	5	5	3	5	3	4	6	6	4	64	2	3	4	1	5	2	4	5	5	5	1	5	4	4	5	3	3	3	4	4	2	4
survey_id 1760	1	1	1	1	1	1	1	1	3	3	3	9	1	1	2	1	2	1	1	2	1	1	1	2	1	1	18	2	2	5	1	4	3	4	5	2	4	4	5	5	2	1	3	4	4	4	3	3	3
survey_id 1590	2	2	3	2	2	2	2	2.14286	3	3	3	9	1	2	3	1	1	1	1	2	1	1	1	1	1	1	18	1	1	5	1	5	4	5	5	1	5	5	5	5	3	5	5	5	5	4	5	5	5
survey_id 1311	2	2	1	1	3	1	1	1.57143	2	3	3	8																5	3	5	4	4	4	3	1	2	5	4	5	5	4	2	2	4	4	4	5	3	4
survey_id 1198	3	4	2	2	2	1	3	2.42857	3	3	2	8																1	5	5	1	4	2	4	5	3	5	4	3	5	4	3	4	3	4	3	4	2	4
survey_id 1733	4	3	2	4	2	4	4	3.28571	2	3	3	8																4	3	4	1	4	2	4	4	4	4	4	5	4	4	4	4	4	4	3	4	4	4
survey_id 1759	3	4	4	4	1	3	5	3.42857	2	3	3	8																4	3	5	2	4	3	5	5	2	4	4	5	5	5	4	4	4	5	3	3	3	4
survey_id 6004	3	2	1	2	2	1	2	1.85714	1	3	3	7																4	4	4	1	4	2	4	4	2	4	4	5	4	2	3	3	3	4	2	4	3	4
survey_id 1309	2	4	2	1	1	3	2	2.14286	1	1	1	3																4	3	5	4	5	1	4	4	3	5	4	4	5	4	4	2	4	4	2	5	1	5
survey_id 2026	1	1	1	1	4	1	4	1.85714	4	4	4	12	7	7	7	7	7	7	7	7	7	7	7	7	7	7	98	1	2	4	1	4	2	4	5	2	4	4	5	4	1	4	4	4	5	1	4	2	4
survey_id 1828	4	1	1	1	2	1	1	1.57143	4	3	4	11	7	7	7	7	7	7	7	7	7	7	7	7	7	7	98	2	1	5	1	2	5	5	2	1	5	5	4	5	3	2	5	5	4	5	2	5	5
survey_id 1224	1	1	1	1	3	1	1	1.28571	3	3	3	9	7	7	7	7	7	7	7	7	7	7	7	7	7	7	98	1	2	5	1	5	4	5	4	1	5	5	5	5	1	5	5	5	5	1	5	4	2
survey_id 1126	1	1	1	1	3	2	1	1.42857	3	3	3	9	7	7	7	7	7	7	7	7	7	7	7	7	7	7	98	2	4	5	2	5	2	4	4	2	4	4	5	5	2	5	4	4	5	4	4	2	4
survey_id 1138	2	2	2	3	2	2	2	2.14286	3	3	3	9	7	7	7	7	7	7	7	7	7	7	7	7	7	7	98	2	3	4	1	4	1	4	3	2	4	4	5	5	3	3	4	4	2	3	3	2	4
survey_id 1318	1	2	2	3	5	2	4	2.71429	3	3	3	9	7	7	7	7	7	7	7	7	7	7	7	7	7	7	98	1	3	5	1	4	2	4	3	2	4	4	5	5	2	3	4	4	3	2	3	2	4
survey_id 1130	2	3	1	1	3	1	2	1.85714	3	3	2	8	7	7	7	7	7	7	7	7	7	7	7	7	7	7	98	2	1	5	1	4	5	4	5	2	5	4	5	5	4	4	3	3	5	1	1	5	5
survey_id 1057	3	2	3	3	3	3	4	3	3	4	4	11	7	7	6	7	7	7	7	7	7	7	7	7	7	7	97	2	3	5	1	4	3	5	5	1	5	4	4	5	3	5	5	5	5	1	4	2	4
survey_id 1672	4	2	1	3	5	3	4	3.14286	3	4	4	11	7	7	6	7	7	7	7	7	7	7	7	6	7	7	96	2	2	5	1	4	2	5	2	1	5	5	5	5	2	4	4	5	5	2	3	2	5
survey_id 1460	1	1	1	1	4	1	2	1.57143	4	4	4	12	7	6	7	7	7	7	7	6	6	7	7	7	7	7	95	1	4	5	1	5	4	5	4	1	5	5	5	5	1	5	5	5	2	1	5	4	5
survey_id 1702	1	2	1	1	4	2	3	2	4	4	4	12	7	7	7	7	7	7	7	4	7	7	7	7	7	7	95	2	4	2	3	5	2	5	2	1	5	5	4	4	4	4	5	5	1	2	3	3	3
survey_id 1740	5	4	4	2	4	4	4	3.85714	4	4	4	12	7	7	6	6	7	7	7	6	7	7	7	7	7	7	95	2	1	5	1	5	5	5	5	2	5	5	5	5	2	5	5	4	5	2	5	5	5
survey_id 1527	3	2	1	1	3	1	1	1.71429	3	2	2	7	7	7	7	7	7	7	7	6	6	7	7	7	7	6	95	2	1	5	3	4	2	5	2	1	5	5	4	5	3	3	5	5	1	3	5	3	5
survey_id 1260	4	5	4	3	2	3	5	3.71429	1	3	4	8	7	7	7	7	6	7	7	6	7	7	6	6	7	6	93	2	5	4	1	4	2	5	2	3	5	4	5	4	4	4	3	4	3	2	4	2	4
survey_id 1741	5	1	5	5	5	5	5	4.42857	1	2	3	6	7	7	2	7	7	7	7	7	7	7	7	7	7	7	93	4	2	5	1	5	5	5	5	5	5	4	5	5	5	5	4	4	5	5	5	5	5
survey_id 1282	4	2	1	1	3	2	1	2	3	3	4	10	7	7	7	7	7	6	7	5	7	7	5	6	7	7	92	1	1	4	1	5	4	5	3	1	5	5	5	5	2	5	4	5	2	2	5	3	4
survey_id 1790	2	4	5	5	4	2	2	3.42857	3	3	4	10	6	6	5	7	7	7	7	5	7	7	7	7	7	7	92	1	1	5	2	5	5	5	4	1	5	4	5	5	2	5	5	5	4	3	5	3	4
survey_id 1424	4	3	4	4	4	4	5	4	3	3	4	10	7	7	6	7	6	7	6	6	7	7	6	7	7	6	92	5	2	5	2	5	2	5	3	2	5	2	4	5	2	5	4	4	4	3	5	3	4
survey_id 1640	5	4	3	2	3	1	1	2.71429	2	1	2	5	7	7	4	7	7	7	7	7	7	6	6	7	7	6	92	5	4	5	1	5	2	5	5	4	5	4	4	5	4	5	5	4	5	5	5	2	4
survey_id 1849	4	3	1	1	1	2	1	1.85714	3	4	4	11	7	7	6	6	6	6	7	5	7	7	6	7	7	7	91	1	1	4	2	5	5	5	2	2	5	4	5	5	4	5	5	4	2	2	5	4	5
survey_id 1812	2	4	4	3	3	1	4	3	3	3	4	10	7	7	7	7	7	7	5	6	5	7	5	7	6	6	89	2	2	5	1	3	4	4	4	2	4	4	5	4	2	2	4	4	5	2	2	4	4
survey_id 1470	3	2	1	2	3	2	3	2.28571	2	1	3	6	7	7	6	6	7	7	7	6	5	7	6	6	6	6	89	3	1	5	2	5	2	5	4	3	4	4	4	5	5	4	4	4	4	2	3	4	4
survey_id 1764	2	1	1	2	5	1	5	2.42857	4	4	4	12	7	5	6	7	6	7	6	5	5	7	6	7	7	7	88	3	1	5	3	3	5	5	5	2	5	5	5	5	4	3	5	4	2	4	4	5	4
survey_id 1231	1	1	1	2	2	1	1	1.28571	3	3	3	9	6	7	6	6	5	5	6	7	7	6	7	7	7	6	88	4	1	4	1	4	2	5	5	3	5	4	2	5	1	5	4	4	2	4	4	5	5
survey_id 1228	1	1	2	1	2	2	2	1.57143	2	2	3	7	6	6	7	6	6	6	7	5	7	7	7	7	6	5	88	1	2	5	1	5	2	5	4	2	5	4	5	5	2	4	3	4	2	1	5	2	3
survey_id 2023	4	3	3	1	5	2	5	3.28571	1	2	2	5	7	7	5	6	6	7	5	6	6	7	6	7	7	6	88	4	2	5	2	1	4	4	5	3	5	3	5	5	4	4	3	5	5	2	5	4	3
survey_id 1177	4	3	2	4	2	4	3	3.14286	2	3	3	8	6	7	6	7	6	7	6	7	6	4	6	6	7	6	87	4	5	5	1	3	1	4	4	2	5	4	5	5	3	4	3	4	5	2	3	1	5
survey_id 1493	2	1	2	2	2	1	1	1.57143	3	3	3	9	6	5	6	6	6	6	6	6	6	6	7	7	7	6	86	2	3	4	2	5	3	4	3	2	5	3	5	5	4	4	4	4	3	2	5	2	4
survey_id 1204	3	3	2	3	2	2	2	2.42857	2	2	3	7	5	7	5	6	5	6	6	6	7	5	6	7	7	7	85	3	3	5	2	5	2	4	3	2	5	3	4	5	2	5	5	5	2	2	4	2	5
survey_id 1047	4	2	2	4	3	2	3	2.85714	2	2	3	7	6	6	6	6	6	6	6	6	6	6	6	7	6	6	85	4	2	4	2	2	1	4	2	2	4	3	5	3	4	3	4	4	3	3	5	2	5
survey_id 1153	4	3	2	2	4	3	2	2.85714	2	2	3	7	5	6	6	6	6	6	6	6	6	6	6	6	6	6	83	4	5	5	1	4	2	4	5	1	5	3	5	5	2	4	3	4	4	2	4	1	4
survey_id 1249	4	3	3	1	3	4	4	3.14286	3	3	4	10	6	6	5	5	6	6	6	6	6	6	6	6	6	6	82	3	4	5	1	4	3	4	3	2	5	4	5	5	1	4	4	4	4	2	4	3	5
survey_id 1007	4	4	3	2	2	3	2	2.85714	3	3	3	9	6	7	5	6	5	5	5	6	6	6	5	6	7	6	81	2	2	4	2	4	2	5	4	3	5	3	5	4	3	3	4	4	2	3	3	2	5
survey_id 1322	3	3	3	3	3	3	3	3	3	3	3	9	5	6	5	5	5	6	6	6	6	6	6	6	6	6	80	1	5	3	2	4	3	4	5	2	4	3	4	4	2	4	3	4	3	3	2	3	4
survey_id 1544	3	2	2	2	4	2	4	2.71429	2	2	2	6	5	5	5	5	5	5	5	5	5	5	5	5	5	5	70	1	3	5	1	1	5	4	4	2	5	5	5	5	2	4	5	4	4	1	4	4	4
survey_id 1032	2	3	4	1	4	3	2	2.71429	2	1	1	4	5	4	4	4	5	5	5	4	6	6	4	7	3	5	67	3	4	5	4	5	1	5	4	3	5	3	5	5	4	4	3	5	5	4	5	2	3
survey_id 1776	3	4	3	3	4	1	4	3.14286	3	3	3	9	6	4	7	4	3	3	6	2	3	6	5	5	5	5	64	2	2	4	3	3	4	4	4	3	4	2	5	5	3	2	3	5	1	3	3	3	4
survey_id 1084	1	4	3	5	5	5	5	4	1	1	1	3	5	5	2	1	1	1	1	1	5	5	2	6	4	4	43	3	1	4	3	4	5	4	3	4	5	3	4	5	4	4	5	4	5	4	4	5	4
survey_id 1491	3	3	3	4	4	2	4	3.28571	4	4	4	12																2	3	3	1	3	2	3	3	3	4	3	5	5	3	4	3	5	3	3	3	3	5
survey_id 1809	2	1	3	1	3	1	3	2	3	4	4	11																3	1	3	1	3	4	5	3	4	5	2	5	5	2	3	5	5	3	2	4	3	3
survey_id 1585	2	1	2	2	2	2	2	1.85714	3	3	3	9																3	3	5	1	3	3	5	5	2	4	4	5	4	2	4	3	5	5	2	3	3	3
survey_id 1855	3	3	3	3	3	1	4	2.85714	3	3	3	9																3	2	4	3	5	2	5	2	3	5	3	4	4	3	5	5	5	2	4	5	2	4
survey_id 1730	4	2	3	3	3	3	3	3	3	3	3	9																4	3	4	3	5	3	5	2	2	3	3	4	5	4	5	5	5	2	4	5	4	4
survey_id 1687	4	3	3	3	2	3	3	3	1	2	3	6																3	2	5	1	4	3	4	5	4	4	4	5	5	2	4	4	4	5	3	2	2	5
survey_id 1296	3	3	3	1	1	4	3	2.57143	0	0	2	2																3	2	5	3	5	2	5	2	4	4	3	5	5	5	4	3	5	1	4	5	3	4
survey_id 1795	1	1	1	1	1	1	1	1	4	4	4	12	7	7	7	7	7	7	7	7	7	7	7	7	7	7	98	1	3	5	1	5	3	4	4	1	5	4	5	5	3	5	4	5	5	5	5	3	4
survey_id 1043	5	5	5	5	5	5	5	5	4	4	3	11	7	7	7	7	7	7	7	7	7	7	7	7	7	7	98	4	1	5	1	5	2	5	5	2	5	5	5	5	4	4	4	4	5	3	3	5	4
survey_id 1015	1	1	4	3	2	1	4	2.28571	3	3	4	10	7	7	7	7	7	7	7	7	7	7	7	7	7	7	98	1	2	5	1	5	3	5	5	1	5	5	5	5	3	5	5	5	3	2	5	3	5
survey_id 1227	1	1	2	2	2	2	2	1.71429	3	3	3	9	7	7	7	7	7	7	7	7	7	7	7	7	7	7	98	2	2	5	1	5	4	5	5	1	5	5	5	5	2	4	4	4	5	1	4	4	4
survey_id 1863	2	2	4	3	3	3	4	3	3	3	3	9	7	7	7	7	7	7	7	7	7	7	7	7	7	7	98	3	2	5	1	4	4	5	4	2	5	5	5	5	2	4	5	2	5	4	4	4	5
survey_id 1689	1	2	2	2	5	2	3	2.42857	3	3	3	9	7	7	7	6	7	7	7	7	7	7	7	7	7	7	97	4	2	5	4	5	5	4	4	4	5	2	5	5	4	4	4	4	4	2	5	4	4
survey_id 1471	5	2	4	3	5	3	3	3.57143	4	4	4	12	7	7	6	7	7	7	7	6	7	7	7	7	7	7	96	4	4	4	1	4	2	5	4	2	5	4	3	4	3	5	4	5	3	2	5	2	5
survey_id 1003	5	2	4	3	4	2	4	3.42857	4	3	4	11	7	7	7	7	7	6	6	6	7	7	7	7	7	7	95	2	3	5	1	5	2	4	3	2	5	4	5	4	1	5	4	5	2	2	4	3	4
survey_id 1735	1	2	2	1	1	1	1	1.28571	3	3	3	9	7	7	7	7	7	7	7	6	7	7	6	6	7	7	95	1	4	5	1	4	2	4	4	1	5	4	5	5	1	4	4	5	2	4	4	2	5
survey_id 1274	3	1	1	1	4	1	3	2	3	3	3	9	7	7	6	7	7	7	7	5	7	7	7	7	7	7	95	1	2	4	1	5	5	4	3	3	5	4	4	4	4	5	5	4	4	1	5	4	5
survey_id 1684	2	2	4	2	3	3	4	2.85714	3	3	3	9	7	7	7	7	7	7	7	7	7	4	7	7	7	7	95	1	4	5	1	5	4	5	1	3	4	4	5	5	4	4	3	5	5	4	4	4	4
survey_id 1734	3	3	4	4	2	3	3	3.14286	3	3	3	9	7	6	6	7	7	7	7	6	7	7	7	7	7	7	95	2	3	5	1	5	2	5	4	2	5	5	5	5	3	4	4	4	2	1	5	2	5
survey_id 1323	1	1	2	2	2	1	3	1.71429	3	4	4	11	7	7	6	7	6	7	6	6	7	7	7	7	7	7	94	2	1	5	1	5	5	4	5	4	5	5	5	5	1	4	5	4	5	1	4	5	4
survey_id 1278	1	1	2	1	4	1	4	2	3	3	3	9	6	7	6	7	7	7	7	7	7	6	6	7	7	6	93	2	1	5	1	5	4	5	4	2	5	5	5	5	2	4	4	4	4	2	5	4	5
survey_id 1498	3	5	1	3	4	2	4	3.14286	3	2	2	7	6	6	6	7	6	7	7	6	7	7	7	7	7	7	93	1	3	5	3	5	4	5	2	4	5	2	5	5	3	4	3	4	2	4	5	3	5
survey_id 1780	2	2	3	3	1	1	3	2.14286	3	3	3	9	7	7	7	7	6	7	7	5	7	7	6	6	7	6	92	1	2	4	1	3	5	3	3	2	5	4	5	3	2	4	5	5	2	2	4	4	4
survey_id 1205	1	2	2	3	4	1	4	2.42857	3	3	4	10	6	7	5	6	7	6	7	6	7	7	6	7	7	7	91	2	3	5	1	4	4	4	2	1	5	4	5	5	4	4	5	4	2	4	4	2	5
survey_id 1619	2	3	3	2	3	1	2	2.28571	3	3	3	9	7	7	6	5	6	7	5	6	7	7	7	7	7	7	91	3	1	4	1	5	4	5	5	3	5	5	4	5	4	4	5	5	3	5	5	4	5
survey_id 1732	1	1	1	1	2	1	1	1.14286	3	3	3	9	7	7	6	7	6	6	6	6	7	7	6	6	7	6	90	2	4	5	1	4	2	5	2	2	5	4	5	5	2	4	4	4	5	1	4	2	4
survey_id 1879	5	4	3	4	4	4	4	4	3	3	2	8	7	7	5	6	7	7	7	6	6	7	6	5	7	6	89	1	1	5	2	4	2	5	2	3	4	1	5	5	5	4	3	4	4	4	4	3	5
survey_id 1063	2	3	2	2	3	3	2	2.42857	4	4	4	12	7	7	5	5	6	7	6	6	5	7	7	7	6	7	88	3	2	5	1	5	4	5	3	2	5	5	5	5	2	5	4	4	5	1	5	4	4
survey_id 1219	2	2	2	2	4	2	2	2.28571	3	4	4	11	6	7	6	7	6	6	6	6	6	6	7	6	7	6	88	2	4	5	1	4	2	4	4	2	5	4	5	5	2	4	4	4	4	2	3	2	5
survey_id 1681	1	1	2	1	2	1	3	1.57143	3	3	3	9	6	7	6	7	7	7	7	7	6	6	5	6	6	5	88	1	3	5	1	3	3	5	4	2	4	4	5	5	2	3	3	3	5	3	3	3	4
survey_id 1214	3	5	4	4	3	2	4	3.57143	2	3	3	8	6	6	7	7	5	6	6	6	6	7	7	6	7	6	88	3	3	5	1	4	2	5	5	1	5	4	5	5	2	3	3	5	4	5	4	3	5
survey_id 1441	2	2	1	1	2	1	1	1.42857	2	4	4	10	6	6	6	6	6	6	6	6	6	7	7	7	6	6	87	1	2	5	1	5	4	4	5	2	4	3	5	5	1	3	3	5	4	2	4	4	4
survey_id 1398	3	3	2	2	3	1	2	2.28571	3	3	4	10	7	7	6	6	6	7	6	6	6	6	6	6	6	6	87	2	4	4	1	4	2	4	2	3	5	4	5	5	4	3	4	4	4	2	3	2	5
survey_id 1746	1	3	5	3	1	1	3	2.42857	3	3	3	9	6	7	6	7	5	6	6	5	6	6	6	7	7	7	87	3	2	4	1	4	2	5	4	1	4	4	4	5	3	4	4	5	3	2	2	3	5
survey_id 1295	3	4	2	2	1	2	3	2.42857	2	3	3	8	6	7	5	6	6	6	6	6	7	7	6	6	6	6	86	2	2	4	2	3	4	5	4	2	5	4	4	5	2	2	4	4	4	2	3	4	4
survey_id 1044	2	1	1	1	1	1	1	1.14286	3	3	3	9	6	6	6	6	6	6	6	6	6	7	6	6	6	6	85	2	2	5	1	5	2	4	5	1	4	4	5	4	1	3	4	4	5	1	4	3	4
survey_id 1886	2	3	2	3	4	4	4	3.14286	3	3	3	9	6	6	6	6	6	6	5	6	6	6	6	6	6	6	83	3	4	3	2	2	2	4	2	3	2	4	5	5	4	3	3	4	3	2	3	2	4
survey_id 1606	4	4	4	4	4	4	4	4	2	2	2	6	6	6	6	6	5	6	6	5	6	7	6	6	6	6	83	4	3	4	3	3	4	4	4	3	4	2	5	5	3	4	3	3	4	3	3	4	4
survey_id 1692	3	3	4	3	2	2	3	2.85714	3	3	3	9	6	6	6	6	5	6	6	5	6	6	5	6	6	6	81	2	5	4	2	3	1	4	5	4	5	2	5	5	3	4	3	4	2	3	2	2	3
survey_id 1716	1	2	2	2	3	1	3	2	2	2	2	6	6	6	5	6	6	6	6	6	6	6	4	6	6	6	81	3	5	5	4	5	4	5	2	5	5	5	4	5	4	3	4	4	5	5	4	4	5
survey_id 1804	3	2	1	2	3	1	2	2	1	3	3	7	7	5	4	5	5	5	6	5	6	4	5	7	6	7	77	4	2	5	4	4	2	4	5	4	4	2	5	5	5	4	1	4	5	5	3	2	3
survey_id 1484	1	1	1	1	3	1	2	1.42857	1	1	2	4	5	6	3	4	4	5	6	5	7	7	4	4	4	5	69	3	1	5	3	5	2	5	4	4	5	1	4	5	5	4	4	4	5	5	5	3	4
survey_id 1453	3	4	4	3	1	3	4	3.14286	3	4	4	11																2	5	2	1	5	2	4	2	2	5	4	4	4	3	5	5	5	2	3	5	2	4
survey_id 1917	4	4	2	3	1	3	2	2.71429	3	3	3	9																4	4	4	2	3	4	4	2	2	5	4	5	5	3	3	4	4	2	2	4	3	4
survey_id 1266	4	3	3	2	3	3	2	2.85714	3	3	3	9																2	2	4	1	4	2	4	4	2	5	4	5	5	2	5	4	4	3	2	3	2	5
survey_id 1232	1	2	1	1	3	3	4	2.14286	2	3	3	8																4	4	4	2	5	3	4	2	2	5	4	4	5	4	4	3	5	2	2	4	3	4
survey_id 1190	4	2	4	5	5	4	5	4.14286	3	2	3	8																2	4	5	3	4	3	5	4	3	3	4	5	5	4	3	3	4	5	2	3	1	5
survey_id 1919	1	1	1	1	1	1	1	1	2	2	2	6																5	3	5	1	5	5	4	1	3	5	4	5	3	2	3	3	5	1	2	5	5	5
survey_id 5144	5	3	4	3	1	4	2	3.14286	1	1	2	4																3	2	4	3	5	4	5	2	2	5	4	4	3	3	5	4	5	1	4	5	4	2
survey_id 1580	3	2	1	1	1	2	1	1.57143	4	4	4	12	7	7	7	7	7	7	7	7	7	7	7	7	7	7	98	2	4	5	1	5	2	5	5	1	5	5	5	5	2	4	4	4	5	1	5	2	4
survey_id 1489	1	1	2	2	2	1	2	1.57143	3	3	3	9	7	7	7	7	7	7	7	7	7	7	7	7	7	7	98	2	2	5	1	5	3	5	5	3	5	4	5	5	3	5	4	4	5	2	5	2	3
survey_id 1374	1	1	1	1	1	2	1	1.14286	4	4	4	12	7	7	7	7	7	7	7	7	7	7	7	7	6	7	97	4	2	5	1	5	2	5	5	1	5	4	5	5	1	5	4	4	5	1	5	2	5
survey_id 2007	2	2	3	2	4	2	3	2.57143	4	4	4	12	7	7	7	7	7	7	7	7	7	6	7	7	7	7	97	2	1	5	1	5	2	5	2	2	4	4	5	5	1	5	5	4	5	1	1	5	5
survey_id 1158	2	2	1	1	3	4	2	2.14286	3	4	4	11	7	7	6	7	7	7	7	7	7	7	7	7	7	7	97	1	4	4	1	5	2	5	3	2	5	5	5	5	4	3	5	4	4	4	5	2	5
survey_id 1444	2	2	1	2	3	2	2	2	2	3	3	8	7	7	7	7	6	7	7	7	7	7	7	7	7	7	97	2	3	4	1	5	3	5	3	1	5	5	5	5	3	4	5	4	5	1	5	3	4
survey_id 1478	1	2	5	4	3	4	5	3.42857	3	4	4	11	7	7	6	7	7	7	6	7	7	7	7	7	7	7	96	4	1	5	1	4	5	5	5	2	5	5	5	5	4	4	5	4	5	2	5	5	4
survey_id 1507	4	3	3	2	1	2	3	2.57143	3	3	3	9	7	7	7	7	7	7	7	6	7	7	6	7	7	7	96	1	4	4	1	5	2	4	2	1	5	5	5	5	4	4	5	5	4	1	5	2	4
survey_id 1016	4	4	4	2	2	4	2	3.14286	3	3	3	9	7	7	7	6	6	7	7	7	7	7	7	7	7	7	96	4	4	5	4	5	2	5	5	4	5	5	3	5	5	5	4	4	4	5	5	1	5
survey_id 1150	3	3	3	4	4	4	4	3.57143	3	3	3	9	7	7	7	7	7	7	7	7	7	7	7	7	5	7	96	5	1	5	1	5	1	5	5	1	5	4	5	5	4	3	3	3	3	2	3	1	5
survey_id 1263	3	2	2	2	5	2	3	2.71429	4	3	4	11	7	7	7	7	7	7	7	4	7	7	7	7	7	7	95	2	1	4	1	5	5	5	2	1	5	4	5	5	2	4	4	4	4	2	5	5	4
survey_id 1165	2	2	3	1	2	2	2	2	3	3	3	9	7	7	6	7	6	7	7	7	7	7	6	7	7	7	95	3	2	5	3	5	2	4	5	2	5	5	5	5	3	5	3	4	5	2	5	3	5
survey_id 1542	2	3	2	2	3	4	4	2.85714	2	3	3	8	7	7	7	7	7	7	6	6	7	7	7	7	7	6	95	2	1	4	1	4	3	5	4	1	5	4	5	5	2	5	4	5	3	2	3	3	4
survey_id 1243	1	5	2	1	2	4	5	2.85714	4	3	3	10	6	7	6	6	7	7	7	7	7	7	6	7	7	7	94	2	1	5	2	5	4	5	4	2	5	5	5	5	2	5	5	5	4	4	5	4	5
survey_id 1680	4	3	3	3	3	3	3	3.14286	3	3	3	9	7	7	7	7	6	6	6	6	7	7	7	7	7	7	94	5	4	2	5		1	1	4	2	5	4	5	5	2	1	5	5	4	2	4	5	5
survey_id 1629	3	3	3	4	5	2	2	3.14286	3	3	3	9	7	7	5	6	6	7	7	7	7	7	7	7	7	7	94	3	1	5	1	5	3	5	3	4	5	4	5	5	4	4	5	4	1	4	3	5	5
survey_id 1701	4	2	1	1	3	3	4	2.57143	2	2	3	7	7	6	7	6	7	6	7	7	7	7	7	7	6	7	94	2	4	5	2	3	2	5	4	2	5	4	4	5	4	3	3	5	4	2	4	2	4
survey_id 1674	2	4	3	3	4	4	5	3.57143	3	4	4	11	6	7	6	7	6	7	6	7	7	7	7	6	7	7	93	3	2	5	1	3	2	5	5	2	5	4	5	5	4	3	4	5	3	2	3	2	5
survey_id 1469	1	1	1	1	3	1	1	1.28571	3	3	3	9	7	7	7	7	7	7	7	7	7	6	6	6	6	6	93	2	4	5	1	5	1	4	5	2	5	4	5	5	2	3	4	5	5	1	4	2	5
survey_id 1889	4	5	5	3	2	3	3	3.57143	3	3	3	9	7	7	6	7	6	7	6	6	7	7	6	7	7	7	93	4	2	5	3	2	4	5	4	4	5	4	5	5	4	1	4	4	4	4	2	2	4
survey_id 1566	2	2	2	2	5	2	3	2.57143	4	4	4	12	7	6	6	7	7	7	7	4	7	6	7	7	7	7	92	2	2	5	1	5	5	4	3	1	5	3	5	5	1	5	4	5	4	5	5	5	5
survey_id 1551	4	4	4	4	5	4	3	4	3	3	3	9	7	7	7	7	7	7	7	5	5	5	7	7	7	7	92	2	1	5	2	1	5	4	2	1	3	5	5	5	2	4	3	5	1	4	3	5	5
survey_id 1080	4	4	2	2	5	1	5	3.28571	2	2	2	6	7	7	7	5	7	7	6	7	5	7	6	7	7	7	92	2	2	5	1	5	3	5	5	3	5	4	4	5	5	4	4	4	4	3	5	2	5
survey_id 1648	1	1	1	1	1	1	1	1	3	3	4	10	7	7	7	7	4	7	7	4	7	7	4	7	7	7	89	2	2	5	1	4	4	5	4	2	5	4	5	5	2	4	4	5	4	1	4	4	4
survey_id 1078	2	4	3	3	4	3	2	3	3	3	3	9	7	6	6	7	5	7	6	5	6	6	6	7	7	7	88	1	1	5	1	4	2	5	4	4	5	4	5	5	2	5	4	5	5	2	4	2	5
survey_id 1014	1	2	2	2	3	2	3	2.14286	2	2	3	7	6	6	6	6	6	6	6	7	7	6	6	6	7	6	87	1	4	5	1	4	3	4	4	2	5	4	5	5	3	4	4	4	5	3	3	2	4
survey_id 2022	2	1	3	2	2	2	2	2	3	3	3	9	6	6	6	6	6	6	7	6	6	6	6	7	6	6	86	2	2	5	2	4	2	5	4	2	4	4	5	5	2	4	4	4	2	4	4	2	4
survey_id 1525	1	3	2	4	5	4	4	3.28571	2	2	3	7	7	6	5	6	6	6	6	5	7	7	6	7	6	6	86	4	2	5	2	4	3	5	3	2	5	4	5	4	3	3	4	4	4	2	3	4	5
survey_id 1506	2	2	2	2	2	2	3	2.14286	3	3	3	9	6	6	6	6	6	6	6	6	6	6	6	6	6	6	84	2	3	4	1	4	2	5	5	2	5	5	5	5	4	4	4	4	4	3	4	2	4
survey_id 1653	2	4	4	2	1	2	4	2.71429	3	3	3	9	6	6	6	6	6	6	6	6	6	6	6	6	6	6	84	4	1	5	1	5	2	4	5	2	5	5	5	5	4	3	5	5	5	1	3	2	5
survey_id 1341	1	3	3	2	3	3	4	2.71429	3	3	3	9	7	7	7	6	6	5	5	5	5	7	6	6	6	6	84	2	4	4	1	3	2	4	3	2	4	3	5	5	1	4	3	4	3	1	3	2	4
survey_id 1085	2	2	2	2	3	2	2	2.14286	2	1	3	6	6	6	7	6	6	6	5	6	6	6	6	6	6	6	84	2	5	5	1	4	1	3	4	1	5	3	5	5	4	5	2	5	3	1	3	1	4
survey_id 1363	4	2	4	4	2	3	2	3	3	3	3	9	6	6	6	6	6	6	6	6	6	5	6	6	6	6	83	4	4	5	1	5	4	4	5	2	4	4	5	5	2	4	4	4	5	1	5	2	4
survey_id 1018	4	2	4	2	4	3	4	3.28571	3	3	3	9	6	7	6	6	6	6	6	4	6	7	5	6	6	6	83	3	4	4	4	5	1	4	4	2	5	3	5	4	4	5	4	5	1	2	5	2	5
survey_id 1858	5	4	4	3	4	4	5	4.14286	3	2	3	8	7	6	5	6	7	5	5	6	7	5	6	5	7	6	83	3	5	5	1	4	1	4	5	2	5	3	4	5	4	4	3	4	3	4	3	1	4
survey_id 1547	3	4	3	3	2	4	2	3	3	4	4	11	7	6	5	6	4	6	7	5	6	7	6	6	6	5	82	3	2	4	1	4	3	5	2	4	5	4	5	5	4	3	5	5	1	3	4	4	4
survey_id 1052	4	4	2	2	2	4	2	2.85714	3	3	2	8	7	6	5	6	6	6	6	6	6	6	4	6	5	6	81	4	4	5	4	3	2	5	5	2	4	4	5	5	4	3	4	2	5	4	4	2	5
survey_id 1234	3	3	3	3	4	2	3	3	3	2	3	8	6	6	5	5	5	5	7	6	6	6	6	6	6	6	81	2	1	5	3	4	5	5	5	2	4	4	5	5	3	3	4	4	5	4	4	4	5
survey_id 1074	2	4	2	1	1	3	2	2.14286	3	2	3	8	6	7	3	5	6	7	7	4	3	6	6	6	7	6	79	2	4	5	3	5	2	5	5	2	4	3	5	5	3	3	4	5	3	4	4	2	4
survey_id 1163	2	3	3	4	4	3	4	3.28571	2	1	3	6	7	5	5	6	2	5	6	5	7	7	5	3	6	5	74	1	2	5	4	5	2	5	2	2	5	4	5	5	4	4	3	5	2	4	5	3	5
survey_id 2012	5	5	3	3	3	3	3	3.57143	3	3	3	9	6	6	5	6	5	4	5	4	3	6	5	6	6	6	73	3	5	4	2	1	2	4	5	4	4	3	5	5	1	1	3	5	2	2	2	2	1
survey_id 1524	4	5	4	3	2	3	4	3.57143	1	1	2	4	5	4	3	3	3	3	4	6	5	5	3	5	3	4	56	2	4	5	4	2	1	4	4	5	4	2	5	5	4	2	1	5	5	5	4	1	2
survey_id 1690	3	2	2	1	2	3	2	2.14286	3	3	3	9																4	2	5	4	5	3	5	5	2	5	4	5	5	2	4	4	4	4	2	5	4	4
survey_id 1831	2	3	3	3	4	2	4	3	3	3	3	9																2	2	5	1	4	2	5	5	2	5	3	5	5	5	4	3	5	5	5	4	2	2
survey_id 1416	3	3	5	4	5	2	3	3.57143	3	3	3	9																2	2	4	1	4	2	5	2	2	4	4	5	4	4	4	4	4	2	4	4	2	5
survey_id 1536	2	2	1	1	2	2	3	1.85714	3	2	3	8																3	4	4	1	2	2	4	3	3	4	4	5	5	3	3	3	5	3	3	3	2	5
survey_id 1248	1	1	2	4	5	2	4	2.71429	2	2	2	6																2	5	5	1	2	2	4	5	3	5	3	5	5	3	4	3	4	5	3	2	2	4
survey_id 1428	4	4	1	2	4	3	4	3.14286	2	2	2	6																2	5	5	4	4	2	4	2	5	5	4	4	5	5	4	2	4	1	5	4	2	3
survey_id 1103	3	4	2	1	5	4	3	3.14286	1	1	3	5																4	4	4	4	4	4	4	5	3	5	4	5	5	3	4	4	4	4	2	5	2	5
survey_id 1362	4	3	4	4	4	4	4	3.85714	1	1	1	3																1	5	5	5	4	2	5	2	2	4	2	2	5	4	5	3	4	5	5	4	2	4
survey_id 1022	1	1	1	1	1	1	3	1.28571	4	4	4	12	7	7	7	7	7	7	7	7	7	7	7	7	7	7	98	1	1	5	1	4	3	5	5	3	5	5	5	5	4	4	5	5	5	4	4	4	4
survey_id 1750	2	1	2	1	1	1	2	1.42857	4	4	4	12	7	7	7	7	7	7	7	7	7	7	7	7	7	7	98	2	1	5	1	4	5	5	4	1	5	5	5	5	1	3	3	4	5	1	4	4	5
survey_id 1683	2	2	2	3	3	3	4	2.71429	4	3	4	11	7	7	7	7	7	7	7	7	7	7	7	7	7	7	98	3	4	5	2	3	2	5	3	4	4	4	5	5	4	5	5	5	2	3	5	1	5
survey_id 1784	3	3	3	4	1	2	4	2.85714	3	3	4	10	7	7	7	7	7	7	7	7	7	7	7	7	7	7	98	2	1	5	1	4	5	5	1	2	4	4	5	5	3	3	5	5	5	3	4	5	5
survey_id 1378	1	1	1	1	1	1	1	1	3	3	3	9	7	7	7	7	7	7	7	7	7	7	7	7	7	7	98	2	3	5	1	4	3	5	5	1	5	5	5	5	2	4	4	4	5	1	4	3	4
survey_id 1832	2	3	3	3	3	3	3	2.85714	3	3	3	9	7	7	7	7	7	7	7	7	7	7	7	7	7	7	98	2	2	5	1	5	5	5	5	1	5	5	5	5	2	4	5	4	5	1	5	5	5
survey_id 1010	3	4	3	2	4	2	4	3.14286	3	3	4	10	7	7	7	7	7	7	7	6	7	7	7	7	7	7	97	1	4	5	2	4	4	4	4	2	5	4	5	5	3	4	3	4	4	3	5	3	4
survey_id 1313	4	1	2	1	1	1	1	1.57143	4	3	4	11	7	7	7	7	7	6	7	6	7	7	7	7	7	7	96	4	1	5	1	5	2	5	2	1	5	5	5	5	1	4	5	5	2	1	5	5	5
survey_id 1621	3	3	4	4	3	4	4	3.57143	3	4	4	11	7	7	6	7	7	7	7	7	7	6	7	7	7	7	96	2	1	5	1	4	5	5	5	1	5	5	5	5	2	3	5	4	5	1	5	5	5
survey_id 1649	3	3	2	3	2	3	4	2.85714	3	3	3	9	7	7	7	7	7	7	7	5	7	7	7	7	7	7	96	1	1	4	1	5	4	5	5	2	5	5	5	5	4	4	5	5	2	4	5	4	4
survey_id 1128	1	1	2	1	4	2	2	1.85714	4	4	4	12	7	7	7	7	7	7	6	6	7	6	7	7	7	7	95	3	5	5		5	2	5	3	4	5	2	5	5	4	5	4	5	4	5	4	4	4
survey_id 1775	1	2	2	4	4	3	4	2.85714	4	4	4	12	7	7	7	7	6	7	7	6	6	7	6	7	7	7	94	2	2	5	1	5	4	5	4	2	5	5	4	5	2	4	5	5	4	2	5	4	4
survey_id 1706	2	1	3	2	1	2	3	2	4	4	4	12	6	7	7	6	7	7	6	7	7	7	6	6	7	6	92	1	1	5	1	3	3	5	5	2	5	5	5	5	2	3	4	4	5	2	3	4	5
survey_id 1589	1	3	1	1	2	3	5	2.28571	1	1	3	5	6	6	7	6	6	7	7	5	7	7	7	7	7	7	92	5	1	5	4	3	2	5	2	4	5	2	5	5	4	4	5	5	1	1	4	2	4
survey_id 1724	1	3	2	3	3	1	2	2.14286	3	3	4	10	7	7	5	7	6	6	5	7	7	6	6	7	7	6	89	3	1	5	1	4	4	4	4	4	5	5	5	5	3	4	4	5	1	4	4	4	5
survey_id 1899	4	3	1	1	4	4	2	2.71429	3	3	4	10	7	7	7	7	7	6	7	4	3	7	7	7	6	7	89	2	4	4	1	5	3	4	2	1	5	5	5	5	2	4	3	5	1	1	3	3	4
survey_id 1112	3	2	2	2	3	3	3	2.57143	2	2	4	8	7	7	6	7	7	7	6	6	6	6	6	6	6	6	89	1	4	5	1	4	3	4	4	2	4	4	5	5	1	4	4	4	5	1	3	3	5
survey_id 1114	2	1	3	1	2	2	3	2	3	3	3	9	6	7	6	6	5	6	7	6	7	6	5	7	6	7	87	4	2	4	3	5	2	4	2	1	5	4	5	5	4	5	4	5	4	2	5	2	4
survey_id 1894	5	5	5	5	2	2	5	4.14286	4	3	4	11	6	6	5	6	6	7	6	5	7	6	6	6	6	6	84	2	5	5	3	5	2	4	1	2	5	2	5	5	4	5	5	5	5	3	5	1	5
survey_id 1611	1	1	3	1	2	2	3	1.85714	3	3	2	8	6	6	6	5	6	5	7	6	6	6	6	7	5	7	84	1	1	4	3	3	4	5	4	3	5	4	5	5	4	4	3	5	4	3	4	2	4
survey_id 1594	1	2	2	2	2	1	3	1.85714	2	2	3	7	6	6	3	7	5	6	6	5	7	7	6	6	6	6	82	3	4	4	3	4	2	4	5	3	5	3	5	4	2	3	3	4	4	4	4	2	4
survey_id 1294	2	1	3	3	2	2	3	2.28571	3	3	3	9	6	6	5	6	6	6	6	7	7	5	3	5	7	6	81	1	4	5	1	2	2	5	1	2	5	3	5	5	1	2	4	5	5	3	2	2	4
survey_id 1887	3	3	3	3	3	3	3	3	3	2	3	8	6	6	6	5	5	6	6	6	6	5	5	6	6	6	80	2	2	5	1	4	2	4	5	3	4	4	5	5	4	4	5	4	4	3	3	4	5
survey_id 1807	2	3	2	2	4	3	3	2.71429	3	3	3	9	5	5	5	5	5	4	5	5	6	6	6	7	5	6	75	2	3	4	2	3	2	5	4	2	3	3	4	5	3	2	3	5	2	3	3	1	5
survey_id 1599	3	2	4	4	3	4	4	3.42857	2	2	2	6	6	5	5	5	5	4	4	3	5	6	4	7	5	6	70	3	3	4	1	4	1	5	3	3	4	3	5	5	4	3	3	4	3	3	4	1	4
survey_id 1466	3	3	2	2	2	4	1	2.42857	3	1	3	7	6	5	4	2	3	7	6	6	6	2	4	6	6	6	69	3	5	5	4	3	1	5	3	4	5	4	5	5	3	3	5	4	2	4	4	1	4
survey_id 1382	1	1	2	2	3	2	3	2	3	3	3	9	2	2	2	1	2	2	2	2	2	1	2	1	2	2	25	3	2	4	2	4	2	4	4	2	5	4	5	5	2	5	5	5	4	1	5	3	5
survey_id 1921	2	1	1	1	3	2	1	1.57143	4	3	4	11																5	4	5	1	5	2	4	2	2	5	4	5	5	3	5	5	5	1	2	5	3	5
survey_id 1242	3	1	3	1	3	2	1	2	3	3	4	10																5	4	4	1	4	5	4	2	2	5	5	5	5	4	2	4	5	3	2	4	5	4
survey_id 1801	2	2	2	2	4	2	3	2.42857	3	3	3	9																5	4	5	3	5	3	5	3	4	5	3	5	5	4	3	5	5	2	3	2	4	5
survey_id 1720	4	4	3	3	4	4	4	3.71429	3	3	3	9																4	5	4	1	4	4	4	3	2	4	3	5	5	3	1	4	4	3	3	3	3	4
survey_id 1612	4	4	4	4	5	2	4	3.85714	3	3	3	9																5	4	5	3	5	3	5	3	3	4	4	5	5	3	3	5	4	5	3	5	3	5
survey_id 1148	1	2	3	3	3	3	4	2.71429	3	2	3	8																5	4	5	3	5	4	4	5	3	5	4	5	5	4	5	4	5	5	3	5	4	4
survey_id 1186	4	2	4	2	4	2	4	3.14286	1	3	3	7																5	2	5	1	5	5	5	5	4	5	5	5	5	5	5	5	5	5	3	5	5	5
survey_id 1859	3	4	4	2	5	4	4	3.71429	2	2	3	7																2	4	5	4	4	2	5	2	2	4	2	5	5	4	4	3	4	3	1	3	2	5
survey_id 1388	1	1	1	1	1	1	1	1	4	4	4	12	7	7	7	7	7	7	7	7	7	7	7	7	7	7	98	1	1	5	1	5	5	5	5	1	5	5	5	5	1	5	5	5	5	1	5	5	5
survey_id 1535	1	1	1	1	3	1	3	1.57143	4	4	4	12	7	7	7	7	7	7	7	7	7	7	7	7	7	7	98	1	1	5	1	5	5	5	1	1	5	5	5	5	1	5	5	5	5	1	5	5	5
survey_id 1251	1	1	4	1	1	2	2	1.71429	4	4	4	12	7	7	7	7	7	7	7	7	7	7	7	7	7	7	98	2	2	5	1	5	4	5	5	1	5	5	5	5	1	5	5	5	5	1	5	2	5
survey_id 1686	3	1	3	1	1	1	3	1.85714	4	4	4	12	7	7	7	7	7	7	7	7	7	7	7	7	7	7	98	4	1	5	1	5	3	5	5	1	5	5	5	5	1	5	5	5	5	1	5	5	5
survey_id 1761	3	3	3	3	3	3	3	3	4	4	4	12	7	7	7	7	7	7	7	7	7	7	7	7	7	7	98	4	1	5	1	5	5	5	5	2	5	5	5	5	4	1	5	5	2	4	4	5	5
survey_id 1622	3	1	1	1	3	1	1	1.57143	3	4	4	11	7	7	7	7	7	7	7	7	7	7	7	7	7	7	98	4	1	5	1	5	4	5	2	1	5	5	5	5	5	5	5	5	5	1	5	5	5
survey_id 1218	2	2	4	4	4	3	4	3.28571	4	4	3	11	7	7	7	7	7	7	7	7	7	7	7	7	7	7	98	1	1	5	1	5	5	5	5	2	4	5	5	5	2	5	5	5	5	2	5	5	5
survey_id 1829	1	1	1	1	1	1	1	1	3	3	4	10	7	7	7	7	7	7	7	7	7	7	7	7	7	7	98	1	1	5	1	5	4	5	5	3	5	5	5	5	4	4	5	5	5	2	4	4	5
survey_id 1346	2	1	1	2	2	1	2	1.57143	3	3	4	10	7	7	7	7	7	7	7	7	7	7	7	7	7	7	98	4	1	5	1	4	4	5	2	1	4	5	5	5	1	5	5	5	5	1	4	5	5
survey_id 1159	3	1	5	3	3	3	5	3.28571	3	3	2	8	7	7	7	7	7	7	7	7	7	7	7	7	7	7	98	3	3	5	1	3	2	5	3	1	5	4	5	5	2	5	5	5	5	5	5	1	5
survey_id 1100	2	1	2	1	2	1	3	1.71429	3	4	4	11	7	7	7	7	7	7	7	6	7	7	7	7	7	7	97	1	1	5	1	5	5	5	2	1	5	5	5	5	1	5	5	5	5	1	5	5	5
survey_id 1116	2	2	2	2	1	2	2	1.85714	3	4	4	11	7	7	7	7	6	7	7	7	7	7	7	7	7	7	97	1	2	4	1	5	5	5	4	1	5	5	5	5	2	4	5	4	4	2	4	4	5
survey_id 1387	3	3	5	2	5	2	4	3.42857	3	3	3	9	7	7	6	7	7	7	7	7	7	7	7	7	7	7	97	2	1	5	2	5	3	5	5	2	5	5	5	5	2	5	5	5	5	4	5	3	5
survey_id 1096	2	1	1	1	4	1	1	1.57143	3	4	4	11	7	6	7	7	7	7	7	6	7	7	7	7	7	7	96	2	2	5	1	5	2	5	5	1	5	4	5	5	1	4	4	5	3	1	4	2	5
survey_id 1696	2	2	1	2	3	2	2	2	3	3	4	10	7	7	6	7	6	7	7	7	7	7	7	7	7	7	96	1	1	5	1	5	5	5	5	1	5	5	5	5	1	5	4	5	5	2	4	4	5
survey_id 1703	4	3	4	2	2	2	2	2.71429	3	3	3	9	6	7	7	7	7	7	7	6	7	7	7	7	7	7	96	1	1	5	1	4	5	5	2	1	5	5	5	5	2	4	5	5	2	2	4	1	5
survey_id 1174	2	3	2	3	2	1	2	2.14286	3	3	3	9	7	7	6	7	6	6	7	7	7	7	7	7	7	7	95	1	1	5	1	5	5	5	5	1	5	5	5	5	1	4	4	5	5	1	5	5	5
survey_id 1166	3	2	3	3	3	1	1	2.28571	4	4	4	12	7	7	7	7	5	7	7	6	6	7	7	7	7	7	94	3	5	5	1	5	1	5	2	1	4	4	5	5	4	5	5	5	2	5	5	1	5
survey_id 2015	4	4	5	4	1	1	4	3.28571	4	4	4	12	7	6	7	7	7	7	7	7	7	7	7	4	7	7	94	1	1	5	1	4	5	5	2	2	5	5	5	5	4	3	5	5	2	4	5	5	5
survey_id 1768	3	2	1	1	4	1	3	2.14286	4	3	3	10	7	7	3	7	7	7	7	7	7	7	7	7	7	7	94	1	1	5	1	4	1	5	2	2	5	5	5	5	4	3	5	5	1	4	5	1	5
survey_id 1869	4	2	3	3	3	3	3	3	3	3	4	10	7	6	7	7	6	7	7	5	7	7	7	7	7	7	94	3	4	5	2	4	5	4	4	2	5	4	5	5	2	4	4	5	4	1	3	2	4
survey_id 1289	4	2	2	2	1	2	2	2.14286	2	3	2	7	7	7	6	7	7	7	6	7	7	6	6	7	7	7	94	2	2	4	1	4	5	5	5	3	4	4	5	5	4	4	3	5	5	2	3	4	5
survey_id 1660	4	4	2	1	1	1	4	2.42857	3	2	3	8	7	7	6	6	7	7	7	7	6	6	6	7	7	6	92	2	1	5	1	4	3	5	4	4	5	4	5	5	4	3	4	5	5	4	4	4	5
survey_id 1845	5	3	2	1	1	1	3	2.28571	2	2	3	7	6	7	7	6	6	6	7	7	6	7	7	7	7	6	92	1	1	5	4	5	3	5	5	4	5	3	5	5	5	5	5	5	5	2	5	5	5
survey_id 1641	2	4	2	1	3	2	2	2.28571	1	1	2	4	7	7	3	5	6	7	7	7	7	7	7	7	7	7	91	2	1	5	4	5	4	5	5	3	5	4	5	5	4	5	4	5	5	4	4	4	5
survey_id 1187	2	2	1	2	4	1	4	2.28571	3	3	4	10	7	6	7	7	7	6	6	7	7	4	6	7	6	7	90	1	1	5	2	5	5	5	5	1	4	5	5	5	2	5	4	5	5	1	4	4	5
survey_id 1324	4	4	4	2	4	3	4	3.57143	2	3	3	8	7	6	6	6	6	7	7	6	5	6	7	7	7	7	90	3	3	5	1	4	2	5	3	1	4	4	4	5	2	4	5	5	4	2	4	3	4
survey_id 1429	1	1	1	1	1	1	1	1	2	3	2	7	6	7	6	6	6	7	6	6	6	6	7	7	7	6	89	4	5	5		4	2	4	4	2	5	4	5	5	1	5	4	4	5	1	4	4	4
survey_id 1143	2	4	3	3	1	1	1	2.14286	1	1	4	6	7	7	3	5	7	7	6	6	7	7	6	6	7	7	88	2	2	5	1	5	2	5	5	3	4	5	5	5	4	2	4	5	5	5	4	5	4
survey_id 1068	4	3	4	2	3	3	3	3.14286	3	3	4	10	6	7	5	5	5	6	6	7	7	7	6	6	7	6	86	1	2	5	1	4	3	5	5	3	5	4	5	5	3	3	4	5	5	3	4	3	5
survey_id 1671	3	2	1	1	2	2	2	1.85714	4	3	3	10	7	5	6	6	7	7	7	7	7	5	5	7	2	6	84	1	4	5	2	4	2	5	5	4	4	5	5	5	3	3	4	5	5	4	3	2	4
survey_id 1786	5	4	3	2	2	3	4	3.28571	3	3	3	9	6	6	6	6	6	6	6	6	6	6	6	6	6	6	84	3	2	5	2	5	1	5	4	2	5	3	5	5	3	5	4	5	4	2	4	2	4
survey_id 1844	3	5	2	1	3	4	5	3.28571	2	4	4	10	7	5	3	7	5	5	7	3	7	7	6	7	7	7	83	4	1	4	2	5	5	5	2	4	5	4	5	5	5	4	5	5	1	5	5	5	5
survey_id 1152	4	3	4	3	3	4	4	3.57143	1	3	3	7	6	6	5	6	5	6	6	6	6	6	5	6	6	6	81	4	5	5	1	3	1	5	5	4	5	4	5	5	4	5	2	5	2	2	4	1	5
survey_id 1915	3	1	2	1	3	2	2	2	4	4	4	12																5	5	5	1	5	2	5	5	1	5	5	5	5	1	5	5	5	5	1	5	3	5
survey_id 5191	2	2	1	1	3	2	1	1.71429	3	4	3	10																2	3	2	3	4	1	5	3	2	5	2	5	4	4	3	2	5	1	3	5	1	5
survey_id 5189	3	2	2	2	2	2	3	2.28571	3	3	3	9																5	5	5	2	3	3	5	4	2	5	5	4	5	2	3	5	5	3	2	3	5	4
survey_id 1268	1	3	2	4	4	2	4	2.85714	3	2	3	8																4	5	3	4	5	2	4	2	2	5	4	5	4	3	3	3	4	2	4	5	2	4
survey_id 1197	3	1	3	3	3	2	2	2.42857	4	4	4	12	7	7	7	7	7	7	7	7	7	7	7	7	7	7	98	2	4	5	1	4	4	5	5	1	4	5	5	5	1	3	4	5	4	1	5	2	5
survey_id 1023	4	1	5	5	5	4	5	4.14286	4	4	4	12	7	7	7	7	7	7	7	7	7	7	7	7	7	7	98	1	5	5	1	4	1	5	2	1	5	5	5	5	2	4	5	5	5	1	4	1	5
survey_id 1822	3	2	2	3	5	3	3	3	3	4	4	11	7	7	7	7	7	7	7	7	7	7	7	7	7	7	98	1	2	5	1	4	2	5	5	1	5	5	5	5	4	4	5	5	5	4	4	2	5
survey_id 1262	1	1	1	1	1	1	1	1	3	3	3	9	7	7	7	7	7	7	7	7	7	7	7	7	7	7	98	2	4	4	1	5	4	5	5	1	5	5	5	5	1	5	5	5	4	2	5	4	4
survey_id 1168	2	1	1	1	1	2	2	1.42857	4	4	4	12	7	7	7	7	7	7	7	7	7	7	6	7	7	7	97	3	3	5	1	5	4	5	5	1	5	5	5	5	4	4	5	5	5	1	5	4	5
survey_id 1616	3	3	4	2	3	3	3	3	3	3	3	9	7	7	6	6	7	7	7	7	7	7	7	7	7	7	96	3	5	5	1	5	1	5	5	2	5	5	5	5	4	5	5	5	5	3	5	1	5
survey_id 1767	4	1	3	1	3	3	4	2.71429	3	3	3	9	7	7	6	7	7	7	7	7	7	5	7	7	7	7	95	3	3	5	4	5	2	5	3	2	5	3	5	5	4	5	4	5	2	3	5	2	4
survey_id 1682	1	4	2	4	3	3	5	3.14286	3	3	3	9	7	7	6	7	7	7	6	7	7	7	6	7	7	7	95	3	5	5	1	3	1	5	4	2	4	5	5	5	3	5	3	5	3	3	4	1	4
survey_id 1726	3	1	2	3	3	5	4	3	3	3	4	10	7	7	7	7	7	7	7	2	7	7	7	7	7	7	93	1	2	5	1	5	4	5	2	4	4	2	5	5	4	2	5	5	4	4	4	4	5
survey_id 1704	1	1	2	2	4	1	1	1.71429	3	3	3	9	6	6	7	7	7	7	7	6	7	7	6	7	7	6	93	2	2	5	2	5	4	5	4	1	5	4	5	5	1	3	5	5	4	1	4	3	5
survey_id 1316	4	3	2	1	3	3	1	2.42857	1	1	3	5	7	7	6	5	7	7	7	6	7	6	6	6	7	7	91	2	5	5	2	5	5	5	5	3	5	5	5	5	4	5	5	5	2	2	5	4	4
survey_id 1825	4	3	2	1	3	2	3	2.57143	3	3	4	10	7	7	7	7	5	6	7	5	5	7	6	6	7	7	89	3	4	4	1	4	3	5	2	1	5	3	5	5	2	4	3	5	1	2	4	2	4
survey_id 1403	5	2	4	2	5	2	5	3.57143	3	3	4	10	6	6	7	7	6	6	6	6	7	6	6	6	7	5	87	2	3	4	1	4	4	4	3	1	5	4	5	4	1	4	4	5	4	1	4	4	5
survey_id 1439	3	4	4	3	2	3	3	3.14286	2	3	3	8	6	6	4	7	5	5	6	7	7	7	7	6	6	6	85	2	4	5	1	3	2	4	5	4	4	3	5	5	4	1	3	4	4	4	3	2	5
survey_id 1293	4	2	1	1	4	1	2	2.14286	3	3	2	8	7	6	5	6	7	7	7	7	3	6	6	5	6	6	84	1	2	5	2	5	4	5	2	2	3	2	5	5	4	4	4	5	3	2	3	4	5
survey_id 1824	1	2	3	2	4	3	3	2.57143	1	1	3	5	6	5	6	7	5	6	6	6	6	6	6	7	6	6	84	1	3	3	1	4	2	5	5	3	5	2	5	5	3	3	2	5	4	3	2	2	4
survey_id 1209	4	3	3	2	3	4	2	3	2	3	3	8	6	6	7	6	5	5	6	5	5	7	5	7	6	6	82	2	5	5	2	4	4	5	4	2	4	2	5	5	2	4	2	5	5	2	2	1	4
survey_id 1623	2	2	4	4	1	2	3	2.57143	1	2	3	6	7	7	5	6	5	5	5	3	6	5	6	6	5	5	76	2	4	4	1	2	2	4	4	4	2	2	5	5	4	2	2	5	2	4	3	2	5
survey_id 1628	3	3	3	2	4	2	2	2.71429	1	1	1	3	6	6	5	5	3	5	6	5	6	5	5	6	6	5	74	1	5	5	4	2	1	5	5	5	4	1	5	5	5	5	2	5	5	5	3	1	5
survey_id 1913	2	3	2	2	2	2	2	2.14286	3	3	3	9																4	5	3	1	4	1	5	2	2	5	3	5	5	2	3	2	5	2	3	5	1	5
survey_id 1575	3	2	2	2	3	2	2	2.28571	3	3	3	9																3	4	4	1	5	5	5	5	1	4	4	5	5	3	4	4	5	5	1	4	4	5
survey_id 1839	3	4	4	2	2	2	4	3	3	3	3	9																2	4	5	1	4	2	4	4	4	5	4	5	5	4	4	5	4	4	4	4	2	5
survey_id 6002	1	2	2	1	1	2	2	1.57143	1	3	4	8																2	5	5	2	4	1	5	4	1	4	5	5	5	1	5	3	5	2	2	4	1	5
survey_id 1021	1	1	1	1	3	1	3	1.57143	1	3	3	7																2	5	4	1	4	2	4	4	2	5	4	5	5	2	4	3	5	4	1	4	1	5
survey_id 1645	1	2	3	3	1	1	4	2.14286	1	2	3	6																5	2	5	3	2	2	5	5	4	5	4	5	5	4	2	4	5	5	4	4	4	5
survey_id 5134	3	3	1	2	1	3	2	2.14286	1	2	2	5																5	5	3	2	2	3	4	2	5	5	5	5	4	4	1	3	5	3	4	2	5	4
survey_id 1486	1	1	1	1	2	1	1	1.14286	4	4	4	12	7	7	7	7	7	7	7	7	7	7	7	7	7	7	98	1	3	5	1	5	5	5	1	1	5	5	5	5	1	5	5	5	5	1	3	2	5
survey_id 1709	2	1	1	1	1	1	3	1.42857	4	4	4	12	7	7	7	7	7	7	7	7	7	7	7	7	7	7	98	1	3	5	1	5	5	5	5	1	5	5	5	5	4	3	5	5	5	2	5	4	5
survey_id 1208	1	1	1	1	1	1	1	1	2	4	4	10	7	7	7	7	7	7	7	7	7	7	7	7	7	7	98	1	5	5	1	4	1	5	5	1	5	5	5	5	1	4	5	5	5	1	4	1	5
survey_id 1421	3	2	3	4	3	4	5	3.42857	4	4	4	12	6	7	7	7	7	7	7	7	7	7	7	7	7	7	97	1	3	5	1	5	2	5	5	1	5	5	5	5	3	4	5	5	5	1	5	2	5
survey_id 1027	4	2	4	2	2	2	3	2.71429	3	3	3	9	7	7	7	7	7	7	6	7	7	6	7	7	7	7	96	2	3	5	1	5	2	5	5	1	5	5	5	5	1	4	4	5	5	1	5	2	5
survey_id 1718	1	2	1	2	2	1	2	1.57143	3	4	4	11	7	7	7	7	7	7	7	7	7	6	5	7	7	7	95	1	4	5	1	3	2	5	5	1	5	4	5	5	4	4	3	5	5	3	3	2	4
survey_id 1676	4	2	2	2	5	2	3	2.85714	3	3	4	10	6	7	5	7	6	5	7	7	7	7	7	7	7	6	91	1	3	5	1	3	4	5	2	1	5	5	5	5	3	3	4	5	5	2	3	3	5
survey_id 1443	2	2	3	2	2	1	2	2	4	4	4	12	7	6	6	6	6	6	7	6	7	6	6	7	6	7	89	1	3	5	1	5	3	5	5	1	5	4	5	5	2	5	4	5	5	4	4	2	5
survey_id 1817	5	5	5	5	3	3	5	4.42857	1	1	1	3	3	6	2	5	4	6	6	5	2	3	3	5	5	4	59	1	3	4	2	2	2	5	3	4	4	4	5	5	4	3	3	5	4	4	4	2	5
survey_id 1431	1	1	3	1	1	1	2	1.42857	4	4	4	12																4	5	5	1	5	5	5	4	1	5	5	5	5	2	5	5	5	4	1	5	3	5
survey_id 1570	5	4	3	2	3	2	4	3.28571	3	4	4	11																5	4	5	1	5	4	5	1	2	5	4	5	5	4	5	5	5	2	3	4	5	4
survey_id 1810	4	2	1	2	2	4	2	2.42857	3	3	3	9																4	5	5	2	4	3	4	5	1	5	4	5	5	3	4	4	5	4	2	3	4	5
survey_id 1811	1	1	1	1	1	1	1	1	3	2	3	8																3	3	5	1	5	1	5	5	1	4	5	5	5	4	3	2	5	5	1	2	2	5
survey_id 1502	1	2	2	1	1	1	2	1.42857	2	2	3	7																5	3	3	4	4	3	5	1	4	5	3	5	3	5	4	5	5	1	5	5	2	5
survey_id 1755	3	4	4	3	2	2	4	3.14286	1	2	3	6																4	5	3	1	1	2	4	2	2	4	4	5	5	4	1	4	5	1	5	4	2	5
survey_id 1793	1	1	4	4	5	1	5	3	3	4	4	11	7	7	7	7	7	7	7	7	7	7	7	7	7	7	98	1	4	5	1	5	3	5	2	1	5	4	5	5	1	4	4	5	2	3	4	1	5
survey_id 1495	3	3	2	2	2	2	4	2.57143	3	3	4	10	7	7	7	7	7	7	7	6	7	7	7	7	7	7	97	2	4	5	3	3	2	5	4	2	4	4	5	5	4	3	4	5	4	3	2	2	5
survey_id 1089	2	2	2	2	2	2	4	2.28571	3	3	3	9	6	5	5	5	5	5	5	5	6	5	5	6	7	6	76	1	4	5	1	5	2	5	2	1	5	5	5	5	4	5	5	5	2	1	5	2	5
survey_id 1787	1	1	1	1	3	1	1	1.28571	4	4	4	12																1	5	5	1	5	1	5	4	1	5	5	5	5	1	5	5	5	5	1	5	1	5
survey_id 1510	3	1	1	1	2	2	1	1.57143	3	3	3	9																3	5	5	1	5	3	5	5	1	5	4	5	5	1	4	5	5	5	1	3	3	4
survey_id 1532	3	4	3	4	1	2	4	3	1	2	2	5																5	4	5	4	3	4	5	2	2	5	5	5	5	4	3	5	5	2	4	4	4	5
survey_id 1665	3	1	1	1	3	3	2	2	3	3	3	9	7	7	7	7	7	7	7	7	7	7	7	7	7	7	98	1	5	5	1	4	1	5	4	1	5	5	5	5	2	4	4	5	5	1	4	1	5
survey_id 1626	1	1	1	1	3	1	1	1.28571	1	1	3	5	7	7	7	7	7	7	7	6	7	7	7	7	7	6	96	1	5	5	1	3	2	5	5	1	5	3	5	5	1	1	5	5	1	1	3	2	5
survey_id 1591	1	1	1	1	1	1	2	1.14286	2	3	3	8	7	7	7	7	7	7	7	7	7	7	7	7	4	7	95	1	5	5	1	5	1	5	2	1	5	3	5	5	1	5	4	5	5	1	5	1	5
survey_id 1600	5	1	3	3	3	3	5	3.28571	4	3	4	11																5	5	5	1	5	1	5	5	1	5	5	5	5	1	5	5	5	5	1	5	5	5
survey_id 1352	2	4	5	5	5	1	4	3.71429	3	3	3	9	7	7	6	7	7	7	7	7	7	7	7	7	7	7	97
survey_id 1797	2	3	3	3	3	3	3	2.85714					7	7	6	7	7	7	7	7	7	7	7	7	7	7	97
survey_id 1430	2	1	1	1	3	1	1	1.42857	3	3	3	9	7	7	6	7	7	7	7	5	7	7	7	7	7	7	95
survey_id 1171	4	3	3	1	3	4	4	3.14286	2	2	3	7	7	7	6	7	7	7	7	6	7	7	6	6	7	7	94
survey_id 1169													7	7	7	7	6	7	7	5	6	7	7	7	7	7	94
survey_id 1245									4	3	4	11	7	7	7	6	7	7	6	6	6	6	7	7	7	7	93
survey_id 1569	4	1	3	2	1	1	1	1.85714	3	3	4	10	7	7	6	7	7	7	5	7	7	6	6	7	7	7	93
survey_id 1461	2	2	1	2	2	4	1	2					6	7	6	6	7	7	7	7	6	7	5	7	6	7	91
survey_id 1658									3	4	4	11	3	7	6	7	7	7	7	6	7	7	6	6	7	7	90
survey_id 1237	2	2	1	3	1	3	4	2.28571					6	6	6	6	6	6	6	6	6	6	6	6	5	6	83
survey_id 1017	3	3	4	4	4	3	2	3.28571					6	7	3	6	6	6	4	5	6	7	5	7	6	6	80
survey_id 1123	4	4	3	3	4	2	4	3.42857	3	2	3	8	6	6	4	5	5	5	5	5	5	5	5	6	6	5	73
survey_id 1141	3	4	3	1	5	3	2	3	3	2	3	8	5	6	3	5	5	5	5	5	5	5	5	5	5	5	69
survey_id 2037	1	4	4	4	5	1	5	3.42857	3	3	3	9	6	7	6	5	2	2	4	6	3	7	4	6	4	5	67
survey_id 1065									2	2	3	7	6	6	3	5	2	3	5	4	5	3	5	5	5	5	62
survey_id 1147									3	3	4	10
survey_id 1384	4	2	2	1	2	4	4	2.71429	3	3	4	10
survey_id 1011	2	1	2	1	3	3	2	2	3	3	3	9
survey_id 1088	3	3	2	3	3	2	5	3	3	3	3	9
survey_id 1691									3	3	3	9
survey_id 1275									3	3	3	9
survey_id 1357	4	1	2	1	4	3	2	2.42857	2	3	3	8
survey_id 1573	4	1	1	1	1	2	2	1.71429	3	2	2	7
survey_id 1113	2	3	2	2	2	2	2	2.14286	2	2	3	7
survey_id 1033	2	2	2	2	1	2	2	1.85714
survey_id 1297	3	2	2	1	3	2	2	2.14286	1	3	3	7	7	7	6	6	6	6	6	5	6	6	5	6	6	6	84
survey_id 1370	2	2	2	2	5	1	4	2.57143
							AVERAGE	2.60807			AVERAGE	8.31922														AVERAGE	85.2134
							ST DEV	0.782322			ST DEV	2.19871														ST DEV	11.6375
							COUNT	616			COUNT	614														COUNT	478
[truncated: 27 more columns]
